# Supplementary material for: The Cost of Sex: Quantifying Energetic Investment in Gamete Production by Males and Females
Source: PLoS One. 2011 Jan 24;6(1):e16557. doi: 10.1371/journal.pone.0016557 (PMC3026017; doi:10.1371/journal.pone.0016557)
Supplement: Table S1 — Gonad and soma mass data. Raw data and sources for gonad and soma mass data used in this study. (XLSX) [file pone.0016557.s001.xlsx]

## Sheet: Gonad-Soma
Organism	Species	Sex	Gonad Mass (g)	Somatic Mass (g)	Length (mm)	Mass-Length Equation Source	Body Mass (g)	Gonad-Soma Source
fishes	Oncorhynchus masou	F	3.115	308.385			311.5	Fukada et al., 2000
fishes	Elassoma evergladei	F	0.0025	0.1975			0.2	Rubenstein, 1981
fishes	Coregonus autumnalis	F	7.82	195.5			203.32	Harrod & Griffiths, 2004
fishes	Rhodeus ocellatus ocellatus	F	0.033	1.467			1.5	Asahina & Hanyu, 1983
fishes	Oncorhynchus mykiss	F	6	394			400	Tyler et al., 1990
fishes	Hippocampus erectus	F	0.06	4.94			5	Teixeira & Musick, 2001
fishes	Urophycis brasiliensis	F	12.565	1243.93			1256.5	Acuña et al., 2000
fishes	Lepisosteus oculatus	F	31.4183	866.248			897.667	Love, 2004
fishes	Etheostoma cragini	F	0.1125	3.6375			3.75	Taber et al., 1986
fishes	Epinephelus guttatus	F	3.75	496.25			500	Sadovy et al., 1994
fishes	Perca fluviatilis	F	0.0558442	55.8442			55.9	Cren, 1951
fishes	Melanotaenia splendida splendida	F	0.0169748	2.26331	51.8	Pusey et al., 2001	2.28028	Pusey et al., 2001
fishes	Melanotaenia eachamensis	F	0.016263	1.0842	40.3	Pusey et al., 2001	1.10047	Pusey et al., 2001
fishes	Cairnsichthys rhombosomoides	F	0.023069	1.31823	44.2	Pusey et al., 2001	1.3413	Pusey et al., 2001
amphibians	Salamandra salamandra infraimmaculata	F	0.48	51.83			52.31	Sharon et al., 1997
amphibians	Leptodactylus chaquensis	F	5.87	28.9			34.77	Prado et al., 2000
amphibians	Leptodactylus podicipinus	F	1.08	5			6.08	Prado et al., 2000
amphibians	Hylidae nana	F	0.09	0.51			0.6	Prado et al., 2000
amphibians	Hylidae raniceps	F	1.64	10.66			12.3	Prado et al., 2000
amphibians	Phrynohyas venulosa	F	3.9	30.6			34.5	Prado et al., 2000
amphibians	Phyllomedusa hypochondrialis	F	0.66	3.34			4	Prado et al., 2000
amphibians	Pseudis paradoxa	F	1.82	25.38			27.2	Prado et al., 2000
amphibians	Scinax acuminatus	F	0.77	5.73			6.5	Prado et al., 2000
amphibians	Physalaemus albonotatus	F	0.21	0.99			1.2	Prado et al., 2000
amphibians	Elachisotcleis bicolor	F	0.32	1.08			1.4	Prado et al., 2000
amphibians	Lithobates catesbeinanus	F	3.31649	333.384			336.7	Kaefer et al., 2007
amphibians	Rana temporaria	F	1.0675	41.6325			42.7	Elmberg, 1991
amphibians	Rana catesbeiana	F	11.6466	401.353			413	Nelson et al., 1978
amphibians	Rana cyanophlyctis	F	2.0125	32.9875			35	Pawar & Pancharatna, 1999
amphibians	Bufo arenarum	F	15	110			125	Medina et al., 2004
amphibians	Osteopilus septentrionalis	F	1.6	13.6			15.2	Shilton et al., 2001
amphibians	Rana epeirotica	F	0.77	53.095			53.865	Tsiora & Kyriakopoulou-Sklavounou, 2002
amphibians	Bombina bombina	F	0.32	2.65			2.97	Cogalniceanu & Miaud, 2004
amphibians	Scaphiopus couchii	F	1	26.6			27.6	Tocque, 1993
amphibians	Agama tuberculata	F	0.124	8.20933			8.33333	Koul & Duda, 1977
amphibians	Rana chaochiaoensis	F	0.311	21.289			21.6	Zhou et al., 2008
reptiles	Caiman crocodilus fuscus	F	99.0667	16067.6			16166.7	Guerrero et al., 2003
reptiles	Sceloporous scalaris	F	0.011	3.13186			3.14286	Ortega & Barbault, 1986
reptiles	Sphenomorphus quoyii	F	0.056	22.944			23	Veron, 1969
reptiles	Sternotherus odoratus	F	3.79125	164.709			168.5	Mendonca, 1987
reptiles	Pseudemys scripta troostii	F	23.2733	1251.25			1274.52	Cagle, 1950
birds	Molothrus ater	F	0.049	37.751			37.8	Payne, 1973
birds	Molothrus ater	F	0.8	37			37.8	Payne, 1973
birds	Corvus corone	F	0.36	602.24			602.6	Nakamura & Murayama, 2004
birds	Taeniopygia guttata	F	0.255	15.945			16.2	Williams & Martyniuk, 2000
birds	Corvus corone cornix	F	0.181	390.819			391	Acquarone et al., 2001
birds	Aythya collaris	F	3	700			703	Hohman, 1986
birds	Anas platyrhynchos	F	1.8	1198			1199.8	Krapu, 1974
birds	Anas acuta	F	3	719			722	Krapu, 1974
birds	Cyanoliseus patgonus	F	0.43	269.57			270	Bucher et al., 1987
birds	Branta bernicla	F	1.36	1330.34			1331.7	Vangilder et al., 1986
birds	Aythya valisineria	F	4.1	1124.9			1129	Noyes & Jarvis, 1985
birds	Aythya valisineria	F	1.5	1014.5			1016	Noyes & Jarvis, 1986
birds	Aythya americana	F	5.1	1056.9			1062	Noyes & Jarvis, 1987
birds	Aythya americana	F	2.6	928.4			931	Noyes & Jarvis, 1988
birds	Zonotrichia capensis	F	0.007	21.143			21.15	King, 1972
birds	Zonotrichia capensis	F	0.05	21.1			21.15	King, 1972
birds	Ortalis vetula mccalli	F	0.1205	4.90033			5.02083	Marion & Fleetwood, 1978
mammals	Sotalia guianensis	F	8.3	82991.7			83000	Weber Rosas & Monteiro-Filho, 2002
mammals	Dicrostonyx groenlandicus	F	0.01241	47.9876			48	Weil et al., 2006
mammals	Phodopus sungorus	F	0.023	33.397			33.42	Moffatt-Blue et al., 2006
mammals	Inia geoffrensis	F	17.5	70982.5			71000	Harrison & Brownell, 1972
mammals	Pontoporia blainvillei	F	2.15	27997.8			28000	Harrison & Brownell, 1972
mammals	Balaenoptera physalus	F	695	51708305			51709000	Earl Theron, 1927
mammals	Ratus norvegicus	F	0.044	172.956			173	Arai, 1920
mammals	Balaenoptera acutorostrata	F	192.6	3.57141e+06	7.1	Trites & Pauly, 1998	3.57161e+06	Marsh, 1985
mammals	Physeter macrocephalus	F	913.333	1.17169e+07	10.55	Trites & Pauly, 1998	1.17178e+07	Rice et al., 1986
mammals	Giraffa camelopardalis	F	64.6364	637935			638000	Kayanja & Blankenship, 1973
mammals	Ommatophoca rossii	F	14.4	159986			160000	Skinner & Westlin-van Aarde, 1989
mammals	Loxodonta africana	F	78.3	1.48045e+06			1.48053e+06	Buss & Smith, 1966
mammals	Sotalia guianensis	F	8.3	82991.7			83000	Weber Rosas & Monteiro-Filho, 2002
invertebrates	Protopiophila littigata	F	0.000105	0.001065			0.00117	Bonduriansky & Brooks, 1999
invertebrates	Protopiophila latipes	F	0.00029	0.00132			0.00161	Bonduriansky & Brooks, 1999
invertebrates	Stearibia nigriceps	F	0.0004	0.00187			0.00227	Bonduriansky & Brooks, 1999
invertebrates	Liopiophila varipes	F	0.000275	0.001955			0.00223	Bonduriansky & Brooks, 1999
invertebrates	Prochyliza xanthostoma	F	0.0004	0.00233			0.00273	Bonduriansky & Brooks, 1999
invertebrates	Mepraia spinolai	F	0.025	0.15			0.175	Botto-Mahan & Medel, 2007
invertebrates	Gryllus firmus	F	0.18	0.57			0.75	Crnokrak & Roff, 2002
invertebrates	Drosophila diamphidiopoda	F	3.072e-05	0.0234346	2.28	Honek, 1993	0.0234653	Berrigan, 1991
invertebrates	D. spp. Near tnythrix	F	8.1e-05	0.0247566	2.33	Honek, 1993	0.0248376	Berrigan, 1991
invertebrates	Drosophila villosus	F	0.0001728	0.0446955	2.92	Honek, 1993	0.0448683	Berrigan, 1991
invertebrates	Drosophila aduncus	F	8.9e-05	0.045589	2.94	Honek, 1993	0.045678	Berrigan, 1991
invertebrates	Drosophila nasalis	F	2.89e-05	0.0145247	1.9	Honek, 1993	0.0145536	Berrigan, 1991
invertebrates	Drosophila undulata	F	5.94e-05	0.0165876	2	Honek, 1993	0.016647	Berrigan, 1991
invertebrates	Drosophila crassifemur	F	4e-05	0.0179474	2.06	Honek, 1993	0.0179874	Berrigan, 1991
invertebrates	Scaptomyza throckmortoni	F	5.7e-06	0.00170924	0.84	Honek, 1993	0.00171494	Berrigan, 1991
invertebrates	Scaptomyza oahuensis	F	6e-06	0.00181799	0.86	Honek, 1993	0.00182399	Berrigan, 1991
invertebrates	Scaptomyza mauiensis	F	7.5e-06	0.00187258	0.87	Honek, 1993	0.00188008	Berrigan, 1991
invertebrates	Scaptomyza caliginosa	F	1.175e-05	0.00222729	0.93	Honek, 1993	0.00223904	Berrigan, 1991
invertebrates	Drosophila busckii	F	1.65e-06	0.00307553	1.05	Honek, 1993	0.00307718	Berrigan, 1991
invertebrates	Drosophila mojavensis	F	3.18e-06	0.00223586	0.93	Honek, 1993	0.00223904	Berrigan, 1991
invertebrates	Drosophila preapicula	F	1.6e-05	0.00435008	1.2	Honek, 1993	0.00436608	Berrigan, 1991
invertebrates	Drosophila pectinarsus	F	1.275e-05	0.00494869	1.26	Honek, 1993	0.00496144	Berrigan, 1991
invertebrates	Drosophila funebris	F	7.93e-06	0.00665386	1.41	Honek, 1993	0.00666179	Berrigan, 1991
invertebrates	Drosophila disticha	F	1.056e-05	0.00715782	1.45	Honek, 1993	0.00716838	Berrigan, 1991
invertebrates	Drosaophila hydei	F	8.9e-06	0.0079629	1.51	Honek, 1993	0.0079718	Berrigan, 1991
invertebrates	Drosophila kambysellisi	F	7.26e-06	0.00796454	1.51	Honek, 1993	0.0079718	Berrigan, 1991
invertebrates	Drosophila immigrans	F	5.22e-06	0.0076929	1.49	Honek, 1993	0.00769812	Berrigan, 1991
invertebrates	Drosophila picitcornis	F	3.6e-05	0.0120512	1.77	Honek, 1993	0.0120872	Berrigan, 1991
invertebrates	Drosophila mimica	F	1.805e-05	0.0122489	1.78	Honek, 1993	0.012267	Berrigan, 1991
invertebrates	Drosophila grimshawi	F	2.25e-05	0.0177371	2.05	Honek, 1993	0.0177596	Berrigan, 1991
invertebrates	Drosophila crucigera	F	3.025e-05	0.0181868	2.07	Honek, 1993	0.0182171	Berrigan, 1991
invertebrates	Drosophila villosipedis	F	3.3e-05	0.0186489	2.09	Honek, 1993	0.0186819	Berrigan, 1991
invertebrates	Drosophila setosimentum	F	2.4e-05	0.0196092	2.13	Honek, 1993	0.0196332	Berrigan, 1991
invertebrates	Drosophila pilimana	F	1.9e-05	0.0210965	2.19	Honek, 1993	0.0211155	Berrigan, 1991
invertebrates	Drosophila sejuncta	F	6.8e-05	0.022334	2.24	Honek, 1993	0.022402	Berrigan, 1991
invertebrates	Drosophila punulua	F	2.5e-05	0.0239834	2.3	Honek, 1993	0.0240084	Berrigan, 1991
invertebrates	Drosophila ochracea	F	5e-05	0.0267905	2.4	Honek, 1993	0.0268405	Berrigan, 1991
invertebrates	Drosophila adiastola	F	2.3e-05	0.0271115	2.41	Honek, 1993	0.0271345	Berrigan, 1991
invertebrates	Drosophia murphyi	F	3.15e-05	0.0276969	2.43	Honek, 1993	0.0277284	Berrigan, 1991
invertebrates	Drosophila engyochracea	F	4.8e-05	0.0292003	2.48	Honek, 1993	0.0292483	Berrigan, 1991
invertebrates	Drosophila heteroneura	F	6.4e-05	0.0333736	2.61	Honek, 1993	0.0334376	Berrigan, 1991
invertebrates	Drosophila fasciculisetae	F	3e-05	0.0347669	2.65	Honek, 1993	0.0347969	Berrigan, 1991
invertebrates	Drosophila attigua	F	2.1e-05	0.0354682	2.67	Honek, 1993	0.0354892	Berrigan, 1991
invertebrates	Drosophila clavisetae	F	7.5e-05	0.0368242	2.71	Honek, 1993	0.0368992	Berrigan, 1991
invertebrates	Drosophila sproati	F	3.2e-05	0.0394168	2.78	Honek, 1993	0.0394488	Berrigan, 1991
invertebrates	Drosophila nigribasis	F	3.1e-05	0.0472932	2.98	Honek, 1993	0.0473242	Berrigan, 1991
invertebrates	Drosophila primaeva	F	2.3e-05	0.0481379	3	Honek, 1993	0.0481609	Berrigan, 1991
invertebrates	Drosophila silvestris	F	6.2e-05	0.0551225	3.16	Honek, 1993	0.0551845	Berrigan, 1991
invertebrates	Drosophila truncipenna	F	3.1e-05	0.0579411	3.22	Honek, 1993	0.0579721	Berrigan, 1991
invertebrates	Drosophila melanocephala	F	3.45e-05	0.0622796	3.31	Honek, 1993	0.0623141	Berrigan, 1991
invertebrates	Drosophila simulans	F	5.04e-06	0.00284709	1.02	Honek, 1993	0.00285213	Berrigan, 1991
invertebrates	Drosophila melanogaster	F	5.64e-06	0.00307154	1.05	Honek, 1993	0.00307718	Berrigan, 1991
invertebrates	Drosophila subobscura	F	5.6e-06	0.00475215	1.24	Honek, 1993	0.00475775	Berrigan, 1991
invertebrates	Megastigmus aculeatus	F	0.00015903	0.00198224	3.2	Honek, 1993	0.00214127	Berrigan, 1991
invertebrates	Megastigmus spp.	F	0.0002338	0.00190747	3.2	Honek, 1993	0.00214127	Berrigan, 1991
invertebrates	Monodontomerus japonicum	F	0.0002898	0.00355236	4	Honek, 1993	0.00384216	Berrigan, 1991
invertebrates	Brachymeria fonscolombei	F	0.00288415	0.00948626	6.25	Honek, 1993	0.0123704	Berrigan, 1991
invertebrates	Brachymeria obsculata	F	0.0001513	0.00369086	4	Honek, 1993	0.00384216	Berrigan, 1991
invertebrates	Dirhinus luzoniensis	F	0.00014448	0.00571791	4.7	Honek, 1993	0.00586239	Berrigan, 1991
invertebrates	Leucospsis japonica	F	0.00333528	0.0649982	12	Honek, 1993	0.0683335	Berrigan, 1991
invertebrates	Leucospis okinawensis	F	0.00538029	0.0427806	10.5	Honek, 1993	0.0481609	Berrigan, 1991
invertebrates	Podagrion chinensis	F	1.256e-05	0.00269537	3.5	Honek, 1993	0.00270793	Berrigan, 1991
invertebrates	Ailomorphus rhopaloides	F	0.00035361	0.0162934	7	Honek, 1993	0.016647	Berrigan, 1991
invertebrates	Harmolita phyllostatchitis	F	0.00228072	0.00656899	5.5	Honek, 1993	0.00884971	Berrigan, 1991
invertebrates	Perilampus japonicus	F	0.00207	0.000637926	3.5	Honek, 1993	0.00270793	Berrigan, 1991
invertebrates	Anagyrus schonherri	F	3.23e-06	0.000290899	1.5	Honek, 1993	0.000294129	Berrigan, 1991
invertebrates	Achrysopophagous nagasakiensis	F	1.44e-05	0.000279729	1.5	Honek, 1993	0.000294129	Berrigan, 1991
invertebrates	Anicetus beneficus	F	2.86e-06	0.000291269	1.5	Honek, 1993	0.000294129	Berrigan, 1991
invertebrates	Callipteroma kiushiuense	F	1.272e-05	0.000395557	1.7	Honek, 1993	0.000408277	Berrigan, 1991
invertebrates	Cheiloneurus japonicus	F	2.52e-05	0.000599796	2	Honek, 1993	0.000624996	Berrigan, 1991
invertebrates	Cheiloneurus sp.	F	4.9e-06	0.000620096	2	Honek, 1993	0.000624996	Berrigan, 1991
invertebrates	Clausenia purpurea	F	3.84e-05	0.00120442	2.6	Honek, 1993	0.00124282	Berrigan, 1991
invertebrates	Comperiella bifasciata	F	4.25e-06	0.00014915	1.17	Honek, 1993	0.0001534	Berrigan, 1991
invertebrates	Comperiella unifasciata	F	6.24e-06	0.00026289	1.45	Honek, 1993	0.00026913	Berrigan, 1991
invertebrates	Homalotylus flaminus	F	1.512e-05	0.000609876	2	Honek, 1993	0.000624996	Berrigan, 1991
invertebrates	Nasonia vitripennis	F	3.98e-05	0.00176836	3	Honek, 1993	0.00180816	Berrigan, 1991
invertebrates	Spalangia sp.	F	0.0001918	0.000929654	2.5	Honek, 1993	0.00112145	Berrigan, 1991
invertebrates	Anastatus bifasciatus	F	3.501e-05	0.00154577	2.85	Honek, 1993	0.00158078	Berrigan, 1991
invertebrates	Aphytis cylindratus	F	8.25e-06	4.84097e-05	0.8	Honek, 1993	5.66597e-05	Berrigan, 1991
invertebrates	Aspidiotiphagus citrinus	F	8e-07	1.17486e-05	0.45	Honek, 1993	1.25486e-05	Berrigan, 1991
invertebrates	Coccophagus yoshidae	F	1.625e-05	0.000332066	1.6	Honek, 1993	0.000348316	Berrigan, 1991
invertebrates	Marietta carnesi	F	2.08e-06	5.64542e-05	0.81	Honek, 1993	5.85342e-05	Berrigan, 1991
invertebrates	Tetrastichus hagenowi	F	0.0001672	0.0109484	6	Honek, 1993	0.0111156	Berrigan, 1991
invertebrates	Elasmus japonicus	F	9.225e-05	0.00156223	2.9	Honek, 1993	0.00165448	Berrigan, 1991
invertebrates	Todarodes sagittatus	F	147.85	3319.9			3467.75	Lordan et al., 2001
invertebrates	Moroteuthis ingens	F	200	3000			3200	Jackson et al., 2004
invertebrates	Galiteuthis glacialis	F	4.75	168			172.75	Nesis et al., 1998
invertebrates	Octopus vulgaris	F	7.23655	2758.76			2766	Rodríguez-Rua et al., 2005
invertebrates	Penaeus kerathurus	F	0.1	10.35			10.45	Medina et al., 1996
invertebrates	Architeuthis spp.	F	111	38389			38500	Collins, 1998
fishes	Bodianus rufus	M	0.18	199.82			200	Warner & Robertson, 1978
fishes	Halichoeres bivittatus	M	0.11	18.5341			18.6441	Warner & Robertson, 1978
fishes	Halichoeres radiatus	M	0.17	130.599			130.769	Warner & Robertson, 1978
fishes	Halichoeres garnoti	M	0.6	399.4			400	Warner & Robertson, 1978
fishes	Halichoeres maculipinna	M	0.04	24.96			25	Warner & Robertson, 1978
fishes	Halichoeres pictus	M	0.02	15.3646			15.3846	Warner & Robertson, 1978
fishes	Halichoeres poeyi	M	0.06	26.027			26.087	Warner & Robertson, 1978
fishes	Clepticus parrae	M	0.16	133.173			133.333	Warner & Robertson, 1978
fishes	Thalassoma bifasciatum	M	0.03	13.6064			13.6364	Warner & Robertson, 1978
fishes	Cryptotomus roseus	M	0.02	4.85805			4.87805	Robertson & Warner, 1978
fishes	Sparisoma rubipinne	M	0.58	482.753			483.333	Robertson & Warner, 1978
fishes	Sparisoma chrysopterum	M	0.24	342.617			342.857	Robertson & Warner, 1978
fishes	Sparisoma viride	M	0.25	416.417			416.667	Robertson & Warner, 1978
fishes	Sparisoma aurofrenatus	M	0.14	127.133			127.273	Robertson & Warner, 1978
fishes	Sparisoma radians	M	0.12	15.6695			15.7895	Robertson & Warner, 1978
fishes	Sparisoma atomarium	M	0.02	9.98			10	Robertson & Warner, 1978
fishes	Scarus vetula	M	0.99	899.01			900	Robertson & Warner, 1978
fishes	Scarus croicensis	M	0.08	53.2533			53.3333	Robertson & Warner, 1978
fishes	Scarus taeniopterus	M	0.2	399.8			400	Robertson & Warner, 1978
fishes	Agosia chrysogaster	M	0.034	5.086			5.12	Pyron, 2000
fishes	Campostoma anomalum	M	0.336	18.364			18.7	Pyron, 2000
fishes	Clinostomus funduloides	M	0.083	4.547			4.63	Pyron, 2000
fishes	Codoma ornata	M	0.031	2.719			2.75	Pyron, 2000
fishes	Couesius plumbeus	M	0.087	8.403			8.49	Pyron, 2000
fishes	Cyprinella galactura	M	0.061	13.139			13.2	Pyron, 2000
fishes	Cyprinella lutrensis	M	0.02	3.57			3.59	Pyron, 2000
fishes	Cyprinella spiloptera	M	0.035	4.475			4.51	Pyron, 2000
fishes	Cyprinella venusta	M	0.055	4.395			4.45	Pyron, 2000
fishes	Cyprinella whipplei	M	0.092	8.628			8.72	Pyron, 2000
fishes	Dionda episcopa	M	0.046	2.264			2.31	Pyron, 2000
fishes	Ericymba buccata	M	0.009	2.041			2.05	Pyron, 2000
fishes	Exoglossum maxilingua	M	0.046	10.654			10.7	Pyron, 2000
fishes	Gila atraria	M	0.29	12.41			12.7	Pyron, 2000
fishes	Hybognathus placitus	M	0.025	3.495			3.52	Pyron, 2000
fishes	Hybopsis amblops	M	0.006	1.734			1.74	Pyron, 2000
fishes	Luxilus cornutus	M	0.07	18.63			18.7	Pyron, 2000
fishes	Lythrurus umbratilis	M	0.009	1.801			1.81	Pyron, 2000
fishes	Margariscus margarita	M	0.004	4.576			4.58	Pyron, 2000
fishes	Nocomis biguttatus	M	0.319	31.681			32	Pyron, 2000
fishes	Nocomis leptocephalus	M	0.805	84.995			85.8	Pyron, 2000
fishes	Notropis atherinoides	M	0.013	0.887			0.9	Pyron, 2000
fishes	Notropis bairdi	M	0.03	1.1			1.13	Pyron, 2000
fishes	Notropis bifrenatus	M	0.004	0.946			0.95	Pyron, 2000
fishes	Notropis blennius	M	0.022	2.418			2.44	Pyron, 2000
fishes	Notropis rubellus	M	0.03	1.08			1.11	Pyron, 2000
fishes	Notropis texanus	M	0.006	2.094			2.1	Pyron, 2000
fishes	Notropis volucellus	M	0.007	0.953			0.96	Pyron, 2000
fishes	Opsopoedus emiliae	M	0.007	1.723			1.73	Pyron, 2000
fishes	Phenacobius mirabilis	M	0.034	4.216			4.25	Pyron, 2000
fishes	Phoxinus erythrogaster	M	0.012	1.268			1.28	Pyron, 2000
fishes	Pimephales notatus	M	0.017	3.763			3.78	Pyron, 2000
fishes	Pimephales vigilax	M	0.028	3.102			3.13	Pyron, 2000
fishes	Rhinichthys atratulus	M	0.01	3.63			3.64	Pyron, 2000
fishes	Richardsonius balteatus	M	0.068	4.842			4.91	Pyron, 2000
fishes	Semotilus atromaculatus	M	0.419	29.181			29.6	Pyron, 2000
fishes	Tiaroga cobitis	M	0.04	1.94			1.98	Pyron, 2000
fishes	Choeroichthys brachysoma	M	0.00084	0.17			0.17084	Kvarnemo & Simmons, 2004
fishes	Corythoichtys flavofasciatus	M	0.00122	0.67			0.67122	Kvarnemo & Simmons, 2004
fishes	Corythoichtys haematopterus	M	0.00232	1.66			1.66232	Kvarnemo & Simmons, 2004
fishes	Corythoichtys intestinalis	M	0.00204	1.32			1.32204	Kvarnemo & Simmons, 2004
fishes	Corythoichtys sp.	M	0.00364	2			2.00364	Kvarnemo & Simmons, 2004
fishes	Cosmocampus albirostris	M	0.0117	8.07			8.0817	Kvarnemo & Simmons, 2004
fishes	Doryrhamphus negrosensis	M	8e-05	0.06			0.06008	Kvarnemo & Simmons, 2004
fishes	Dunckerocampus dactyliophorus	M	0.00251	1.7			1.70251	Kvarnemo & Simmons, 2004
fishes	Enterlurus aquareus	M	0.00123	0.44			0.44123	Kvarnemo & Simmons, 2004
fishes	Festucalex scalaris	M	0.00308	2.5			2.50308	Kvarnemo & Simmons, 2004
fishes	Filicampus tigris	M	0.00972	5.87			5.87972	Kvarnemo & Simmons, 2004
fishes	Halicampus brocki	M	0.0021	0.48			0.4821	Kvarnemo & Simmons, 2004
fishes	Halicampus grayi	M	0.00561	1.76			1.76561	Kvarnemo & Simmons, 2004
fishes	Halicampus macrorhynchus	M	0.00642	2.6			2.60642	Kvarnemo & Simmons, 2004
fishes	Halicampus nitidus	M	0.00023	0.23			0.23023	Kvarnemo & Simmons, 2004
fishes	Haliichtys taeniophora	M	0.0347	10.3			10.3347	Kvarnemo & Simmons, 2004
fishes	Heraldia nocturna	M	0.00509	0.52			0.52509	Kvarnemo & Simmons, 2004
fishes	Hippichtys heptagonus	M	0.00094	0.52			0.52094	Kvarnemo & Simmons, 2004
fishes	Hippocampus angustus	M	0.0183	9.65			9.6683	Kvarnemo & Simmons, 2004
fishes	Hippocampus erectus	M	0.0079	13.4			13.4079	Kvarnemo & Simmons, 2004
fishes	Microphis brachyurus	M	0.00224	1.65			1.65224	Kvarnemo & Simmons, 2004
fishes	Microphis mento	M	0.00355	1.08			1.08355	Kvarnemo & Simmons, 2004
fishes	Microphis retzi	M	0.00073	0.41			0.41073	Kvarnemo & Simmons, 2004
fishes	Nannocampus subosseus	M	0.00112	0.39			0.39112	Kvarnemo & Simmons, 2004
fishes	Nerophis ophidion	M	0.00142	0.36			0.36142	Kvarnemo & Simmons, 2004
fishes	Phyllopteryx taeniolatus	M	0.0316	14.4			14.4316	Kvarnemo & Simmons, 2004
fishes	Solegnathus lettiensis	M	0.0155	27			27.0155	Kvarnemo & Simmons, 2004
fishes	Solegnathus spinosissimus	M	0.0559	60			60.0559	Kvarnemo & Simmons, 2004
fishes	Stigmatophora argus	M	0.00336	1.76			1.76336	Kvarnemo & Simmons, 2004
fishes	Stigmatophora nigra	M	0.00034	0.13			0.13034	Kvarnemo & Simmons, 2004
fishes	Syngnathus abaster	M	0.00117	0.46			0.46117	Kvarnemo & Simmons, 2004
fishes	Syngnathus acus	M	0.0524	21.5			21.5524	Kvarnemo & Simmons, 2004
fishes	Syngnathus floridae	M	0.00102	0.71			0.71102	Kvarnemo & Simmons, 2004
fishes	Syngnathus fuscus	M	0.00467	1.57			1.57467	Kvarnemo & Simmons, 2004
fishes	Syngnathus rostellatus	M	0.00729	0.47			0.47729	Kvarnemo & Simmons, 2004
fishes	Syngnathus scovelli	M	0.00076	0.61			0.61076	Kvarnemo & Simmons, 2004
fishes	Syngnathus springeri	M	0.015	13.9			13.915	Kvarnemo & Simmons, 2004
fishes	Syngnathus typhle	M	0.00334	2.68			2.68334	Kvarnemo & Simmons, 2004
fishes	Vanacampus poecilolaemus	M	0.00493	3.29			3.29493	Kvarnemo & Simmons, 2004
fishes	Melanotaenia splendida splendida	M	0.00752698	3.01079	56.9	Pusey et al., 2001	3.01832	Pusey et al., 2001
fishes	Melanotaenia eachamensis	M	0.00321647	1.07216	40	Pusey et al., 2001	1.07537	Pusey et al., 2001
fishes	Cairnsichthys rhombosomoides	M	0.0100332	1.25416	43.3	Pusey et al., 2001	1.26419	Pusey et al., 2001
amphibians	Bufo japonicus	M	0.331	93.769			94.1	Kusano et al., 1991
amphibians	Bufo torrenticola	M	0.306	97.294			97.6	Kusano et al., 1991
amphibians	Bufo marinus	M	0.344	115.356			115.7	Kusano et al., 1991
amphibians	Hyla japonica	M	0.007	2.493			2.5	Kusano et al., 1991
amphibians	Rana tsushimensis	M	0.006	3.194			3.2	Kusano et al., 1991
amphibians	Rana tagoi	M	0.023	5.877			5.9	Kusano et al., 1991
amphibians	Rana sakuraii	M	0.021	8.979			9	Kusano et al., 1991
amphibians	Rana chensinensis	M	0.019	6.481			6.5	Kusano et al., 1991
amphibians	Rana ornativentris	M	0.036	13.764			13.8	Kusano et al., 1991
amphibians	Rana porosa	M	0.025	14.875			14.9	Kusano et al., 1991
amphibians	Rana rugosa	M	0.015	6.685			6.7	Kusano et al., 1991
amphibians	Rhacophorus arboreus	M	0.754	13.146			13.9	Kusano et al., 1991
amphibians	Rhacophorus schlegelii	M	0.033	3.167			3.2	Kusano et al., 1991
amphibians	Rhacophorus viridis	M	0.096	9.004			9.1	Kusano et al., 1991
amphibians	Rhacophorus owstoni	M	0.073	7.527			7.6	Kusano et al., 1991
amphibians	Polypedates leucomystax	M	0.05	7.15			7.2	Kusano et al., 1991
amphibians	Buergeria buergeri	M	0.021	4.079			4.1	Kusano et al., 1991
amphibians	Buergeria japonica	M	0.004	1.796			1.8	Kusano et al., 1991
amphibians	Microhyla ornata	M	0.006	1.794			1.8	Kusano et al., 1991
amphibians	Afrixalus fornasinii	M	0.0038	2.5562			2.56	Jennions & Passmore, 1993
amphibians	Hyperolius marmoratus	M	0.0029	1.3471			1.35	Jennions & Passmore, 1993
amphibians	Hyperolius tuberilinguis	M	0.0051	1.4049			1.41	Jennions & Passmore, 1993
amphibians	Hyperolius argus	M	0.0041	1.9959			2	Jennions & Passmore, 1993
amphibians	Kassina senegalensis	M	0.0321	4.9679			5	Jennions & Passmore, 1993
amphibians	Kassina maculata	M	0.0706	15.4994			15.57	Jennions & Passmore, 1993
amphibians	Chiromantis xerampelina	M	1.03	12.4			13.43	Jennions & Passmore, 1993
amphibians	Bufo maculatus	M	0.037	9.773			9.81	Jennions & Passmore, 1993
amphibians	Bufo gutturalis	M	0.118	38.582			38.7	Jennions & Passmore, 1993
amphibians	Bufo garmani	M	0.0555	42.6545			42.71	Jennions & Passmore, 1993
amphibians	Hemisus marmoratum	M	0.0039	3.1561			3.16	Jennions & Passmore, 1993
amphibians	Tomopterna cryptotis	M	0.018	6.522			6.54	Jennions & Passmore, 1993
amphibians	Leptopelis natalensis	M	0.0091	4.6909			4.7	Jennions & Passmore, 1993
amphibians	Ptychadena anchietae	M	0.0152	5.6148			5.63	Jennions & Passmore, 1993
amphibians	Ptychadena oxyrhynchus	M	0.0313	14.8187			14.85	Jennions & Passmore, 1993
amphibians	Ptychadena porosissima	M	0.0095	5.4805			5.49	Jennions & Passmore, 1993
amphibians	Ptychadena mascareniensis	M	0.0284	10.3716			10.4	Jennions & Passmore, 1993
amphibians	Phrynobatrachus natalensis	M	0.0028	2.5772			2.58	Jennions & Passmore, 1993
amphibians	Leptodactylus chaquensis	M	1.34	34.53			35.87	Prado et al., 2000
amphibians	Leptodactylus podicipinus	M	0.033	4.297			4.33	Prado et al., 2000
amphibians	Lithobates catesbeinanus	M	0.1	311.5			311.6	Kaefer et al., 2007
amphibians	Scaphiopus couchii	M	0.045	29.905			29.95	Tocque, 1993
amphibians	Cyclorana brevipes	M	0.0403	7.0297			7.07	Byrne et al., 2002
amphibians	Cyclorana cryptotis	M	0.006	5.2106			5.2166	Byrne et al., 2002
amphibians	Cyclorana manya	M	0.0008	1.6244			1.6252	Byrne et al., 2002
amphibians	Litoria caerulea	M	0.0192	26.037			26.0562	Byrne et al., 2002
amphibians	Litoria cooloolensis	M	0.001	0.6529			0.6539	Byrne et al., 2002
amphibians	Litoria dahlii	M	0.0083	8.1152			8.1235	Byrne et al., 2002
amphibians	Litoria electrica	M	0.0055	1.6756			1.6811	Byrne et al., 2002
amphibians	Litoria eucnemis	M	0.0057	3.7524			3.7581	Byrne et al., 2002
amphibians	Litoria fallax	M	0.001	0.9374			0.9384	Byrne et al., 2002
amphibians	Litoria freycineti	M	0.0053	3.2178			3.2231	Byrne et al., 2002
amphibians	Litoria genimaculata	M	0.009	3.9899			3.9989	Byrne et al., 2002
amphibians	Litoria gracilenta	M	0.0024	2.535			2.5374	Byrne et al., 2002
amphibians	Litoria inermis	M	0.0021	1.8865			1.8886	Byrne et al., 2002
amphibians	Litoria infrafrenata	M	0.0406	24.4164			24.457	Byrne et al., 2002
amphibians	Litoria lesueuri	M	0.0199	5.3728			5.3927	Byrne et al., 2002
amphibians	Litoria moorei	M	0.0988	11.9795			12.0783	Byrne et al., 2002
amphibians	Litoria nannotis	M	0.0312	9.2544			9.2856	Byrne et al., 2002
amphibians	Litoria nasuta	M	0.0044	4.2092			4.2136	Byrne et al., 2002
amphibians	Litoria nigrofrenata	M	0.0064	2.32			2.3264	Byrne et al., 2002
amphibians	Litoria pallida	M	0.0014	1.7168			1.7182	Byrne et al., 2002
amphibians	Litoria pearsoniana	M	0.0011	1.0873			1.0884	Byrne et al., 2002
amphibians	Litoria peronii	M	0.0109	5.8643			5.8752	Byrne et al., 2002
amphibians	Litoria revelata	M	0.001	0.931			0.932	Byrne et al., 2002
amphibians	Litoria rheocola	M	0.0034	1.6488			1.6522	Byrne et al., 2002
amphibians	Litoria rothii	M	0.0068	5.27			5.2768	Byrne et al., 2002
amphibians	Litoria rubella	M	0.0072	3.0759			3.0831	Byrne et al., 2002
amphibians	Litoria xanthomera	M	0.0091	5.847			5.8561	Byrne et al., 2002
amphibians	Nyctimystes papua	M	0.0017	2.3323			2.334	Byrne et al., 2002
amphibians	Crinia parinsignifera	M	0.0001	0.6636			0.6637	Byrne et al., 2002
amphibians	Heleioporus albopunctatus	M	0.0181	27.1541			27.1722	Byrne et al., 2002
amphibians	Heleioporus inornatus	M	0.0116	18.061			18.0726	Byrne et al., 2002
amphibians	Lechriodus fletcheri	M	0.009	7.7745			7.7835	Byrne et al., 2002
amphibians	Limnodynastes convexiusculus	M	0.0214	9.936			9.9574	Byrne et al., 2002
amphibians	Limnodynastes ornatus	M	0.0034	5.4757			5.4791	Byrne et al., 2002
amphibians	Limnodynastes peronii	M	0.0067	12.1679			12.1746	Byrne et al., 2002
amphibians	Limnodynastes salmini	M	0.0226	20.815			20.8376	Byrne et al., 2002
amphibians	Limnodynastes tasmaniensis	M	0.0029	3.3673			3.3702	Byrne et al., 2002
amphibians	Mixophyes fasciolatus	M	0.033	20.2359			20.2689	Byrne et al., 2002
amphibians	Mixophyes iteratus	M	0.0642	51.1364			51.2006	Byrne et al., 2002
amphibians	Mixophyes schevilli	M	0.0364	31.8155			31.8519	Byrne et al., 2002
amphibians	Neobatrachus kunapalari	M	0.0292	11.3275			11.3567	Byrne et al., 2002
amphibians	Neobatrachus pelobatoides	M	0.0692	6.0277			6.0969	Byrne et al., 2002
amphibians	Neobaatrachus sudelli	M	0.0581	7.6072			7.6653	Byrne et al., 2002
amphibians	Notaden bennettii	M	0.0098	17.2799			17.2897	Byrne et al., 2002
amphibians	Notaden melanoscaphus	M	0.0173	8.8919			8.9092	Byrne et al., 2002
amphibians	Pseudophryne guentheri	M	0.0082	1.5127			1.5209	Byrne et al., 2002
amphibians	Pseudophryne major	M	0.0085	1.201			1.2095	Byrne et al., 2002
amphibians	Rheobatrachus silus	M	0.0094	5.9766			5.986	Byrne et al., 2002
amphibians	Rheobatrachus vitellinus	M	0.0124	21.3646			21.377	Byrne et al., 2002
amphibians	Taudactylus acutirostris	M	0.0003	0.8719			0.8722	Byrne et al., 2002
amphibians	Taudactylus diurnus	M	0.001	0.6742			0.6752	Byrne et al., 2002
amphibians	Taudactylus liemi	M	0.0037	1.15			1.1537	Byrne et al., 2002
amphibians	Taudactylus rheophilus	M	0.0007	1.0807			1.0814	Byrne et al., 2002
amphibians	Uperoleia altissima	M	0.0015	0.9262			0.9277	Byrne et al., 2002
amphibians	Uperoleia fusca	M	0.0006	0.862			0.8626	Byrne et al., 2002
amphibians	Uperoleia laevigata	M	0.0017	1.3096			1.3113	Byrne et al., 2002
amphibians	Uperoleia lithomoda	M	0.0009	0.9199			0.9208	Byrne et al., 2002
amphibians	Uperoleia mimula	M	0.0042	1.2683			1.2725	Byrne et al., 2002
amphibians	Uperoleia rugosa	M	0.0015	1.3834			1.3849	Byrne et al., 2002
reptiles	Caiman crocodilus fuscus	M	10.1	29039.9			29050	Guerrero et al., 2003
reptiles	Sceloporous scalaris	M	0.0335	7.01913			7.05263	Ortega & Barbault, 1986
reptiles	Sphenomorphus quoyii	M	0.023	22.977			23	Veron, 1969
birds	Struthio camelus	M	115.35	99884.6			100000	Garamszegi et al., 2005
birds	Dromaius novaehollandiae	M	126.77	34867.7			34994.5	Garamszegi et al., 2005
birds	Coturnix japonica	M	3	126.1			129.1	Garamszegi et al., 2005
birds	Tetrao tetrix	M	3.1	1196.4			1199.5	Garamszegi et al., 2005
birds	Tetrao urogallus	M	3	3798.9			3801.9	Garamszegi et al., 2005
birds	Lagopus lagopus	M	1.5	698.3			699.8	Garamszegi et al., 2005
birds	Phasianus colchicus	M	8.2	1310.1			1318.3	Garamszegi et al., 2005
birds	Gallus gallus	M	27.99	2273.41			2301.4	Garamszegi et al., 2005
birds	Perdix perdix	M	0.57	399.33			399.9	Garamszegi et al., 2005
birds	Meleagris gallopavo	M	27.99	15967.6			15995.6	Garamszegi et al., 2005
birds	Anas platyrhynchos	M	9.6	1130.7			1140.3	Garamszegi et al., 2005
birds	Ceryle rudis	M	1	75.9			76.9	Garamszegi et al., 2005
birds	Psittacula krameri	M	0.44	127.46			127.9	Garamszegi et al., 2005
birds	Columba livia	M	2.02	302.78			304.8	Garamszegi et al., 2005
birds	Streptopelia risoria	M	0.7	112.3			113	Garamszegi et al., 2005
birds	Streptopelia decaocto	M	0.82	144.08			144.9	Garamszegi et al., 2005
birds	Chionis minor	M	1.05	504.75			505.8	Garamszegi et al., 2005
birds	Tringa macularia	M	0.56	39.74			40.3	Garamszegi et al., 2005
birds	Calidris pusilla	M	0.49	27.51			28	Garamszegi et al., 2005
birds	Calidris mauri	M	0.49	25.51			26	Garamszegi et al., 2005
birds	Phalaropus tricolor	M	0.77	51.03			51.8	Garamszegi et al., 2005
birds	Phalaropus lobatus	M	0.45	34.55			35	Garamszegi et al., 2005
birds	Phalaropus fulicarius	M	1.63	44.37			46	Garamszegi et al., 2005
birds	Larus occidentalis	M	2.03	1127.77			1129.8	Garamszegi et al., 2005
birds	Larus ridibundus	M	0.42	274.38			274.8	Garamszegi et al., 2005
birds	Falco tinnunculus	M	0.72	191.18			191.9	Garamszegi et al., 2005
birds	Phalacrocorax capensis	M	23.01	1235.89			1258.9	Garamszegi et al., 2005
birds	Aptenodytes forsteri	M	40	33922.5			33962.5	Garamszegi et al., 2005
birds	Pygoscelis papua	M	19.59	6174.81			6194.4	Garamszegi et al., 2005
birds	Pygoscelis adeliae	M	19.59	4980.81			5000.4	Garamszegi et al., 2005
birds	Spheniscus magellanicus	M	8.36	4458.44			4466.8	Garamszegi et al., 2005
birds	Diomedea exulans	M	59.43	8530.67			8590.1	Garamszegi et al., 2005
birds	Manacus vitellus	M	0.14	19.16			19.3	Garamszegi et al., 2005
birds	Gymnopithys leucaspsis	M	0.08	31.02			31.1	Garamszegi et al., 2005
birds	Hylophylax naevioides	M	0.1	16.9			17	Garamszegi et al., 2005
birds	Ptilonorhynchus violaceus	M	0.11	172.99			173.1	Garamszegi et al., 2005
birds	Malurus cyaneus	M	0.48	9.32			9.8	Garamszegi et al., 2005
birds	Malurus lecopterus	M	0.33	8.97			9.3	Garamszegi et al., 2005
birds	Malurus lamberti	M	0.25	7.55			7.8	Garamszegi et al., 2005
birds	Lichenstomus penicillatus	M	0.15	20.85			21	Garamszegi et al., 2005
birds	Phylidonyris albifrons	M	0.25	18.05			18.3	Garamszegi et al., 2005
birds	Epthianura tricolor	M	0.08	9.92			10	Garamszegi et al., 2005
birds	Manorina melanophrys	M	0.19	29.81			30	Garamszegi et al., 2005
birds	Manorina flavigula	M	0.38	57.52			57.9	Garamszegi et al., 2005
birds	Pomatostomus superciliosa	M	0.18	41.82			42	Garamszegi et al., 2005
birds	Pomatostomus ruficeps	M	0.18	50.02			50.2	Garamszegi et al., 2005
birds	Acanthagenys rufogularis	M	0.45	49.55			50	Garamszegi et al., 2005
birds	Lanius collurio	M	0.24	27.96			28.2	Garamszegi et al., 2005
birds	Lanius collaris	M	0.21	37.79			38	Garamszegi et al., 2005
birds	Pachycephalus rufiventris	M	0.1	19.9			20	Garamszegi et al., 2005
birds	Aphelocoma coerulescens	M	1.81	78.39			80.2	Garamszegi et al., 2005
birds	Corvus frugilegus	M	17.66	516.94			534.6	Garamszegi et al., 2005
birds	Gymnorhina tibicen	M	2.14	311.16			313.3	Garamszegi et al., 2005
birds	Turdus merula	M	1.24	104.66			105.9	Garamszegi et al., 2005
birds	Turdus grayi	M	0.78	73.02			73.8	Garamszegi et al., 2005
birds	Ficedula hypoleuca	M	0.04	11.56			11.6	Garamszegi et al., 2005
birds	Saxicola torquata	M	0.3	15.7			16	Garamszegi et al., 2005
birds	Lamprotornis chalybaeus	M	0.48	92.42			92.9	Garamszegi et al., 2005
birds	Lamprotornis purpuropterus	M	0.11	59.89			60	Garamszegi et al., 2005
birds	Sturnus vulgaris	M	0.45	84.25			84.7	Garamszegi et al., 2005
birds	Toxostoma curvirostre	M	1.14	78.26			79.4	Garamszegi et al., 2005
birds	Campylorhynchus brunneicephalus	M	0.09	38.81			38.9	Garamszegi et al., 2005
birds	Cyphorhinus phaeocephalus	M	0.06	24.54			24.6	Garamszegi et al., 2005
birds	Parus montanus	M	0.11	10.09			10.2	Garamszegi et al., 2005
birds	Parus major	M	0.13	18.87			19	Garamszegi et al., 2005
birds	Parus caeruleus	M	0.08	11.02			11.1	Garamszegi et al., 2005
birds	Hirundo rustica	M	0.55	18.45			19	Garamszegi et al., 2005
birds	Acrocephalus scirpaceus	M	0.15	11.85			12	Garamszegi et al., 2005
birds	Passer domesticus	M	0.42	27.58			28	Garamszegi et al., 2005
birds	Plocepasser mahali	M	0.31	43.69			44	Garamszegi et al., 2005
birds	Ploceus baglafecht	M	0.3	31.2			31.5	Garamszegi et al., 2005
birds	Ploceus philippinus	M	0.69	24.31			25	Garamszegi et al., 2005
birds	Taeniopygia guttata	M	0.05	11.95			12	Garamszegi et al., 2005
birds	Lonchura striata	M	0.07	11.23			11.3	Garamszegi et al., 2005
birds	Serinus canaria	M	0.23	12.77			13	Garamszegi et al., 2005
birds	Carduelis flammea	M	0.39	11.61			12	Garamszegi et al., 2005
birds	Calcarius lapponicus	M	0.54	26.76			27.3	Garamszegi et al., 2005
birds	Plectrophenax nivalis	M	1	32			33	Garamszegi et al., 2005
birds	Melospiza melodia	M	0.38	20.62			21	Garamszegi et al., 2005
birds	Zonotrichia leucophrys	M	0.42	28.98			29.4	Garamszegi et al., 2005
birds	Zonotrichia albicollis	M	0.43	26.57			27	Garamszegi et al., 2005
birds	Junco hyemalis	M	0.29	20.71			21	Garamszegi et al., 2005
birds	Spizella arborea	M	0.29	19.91			20.2	Garamszegi et al., 2005
birds	Pooecetes gramineus	M	0.6	26.4			27	Garamszegi et al., 2005
birds	Amphispiza bilineata	M	0.25	13.25			13.5	Garamszegi et al., 2005
birds	Pipilo erythrophthalmus	M	0.18	39.12			39.3	Garamszegi et al., 2005
birds	Thraupis episcopus	M	0.32	34.68			35	Garamszegi et al., 2005
birds	Xanthocephalus xanthocephalus	M	0.97	78.63			79.6	Garamszegi et al., 2005
birds	Agelaius phoeniceus	M	0.54	62.96			63.5	Garamszegi et al., 2005
birds	Sturnella neglecta	M	1.51	84.39			85.9	Garamszegi et al., 2005
birds	Molothrus ater	M	0.88	43.12			44	Garamszegi et al., 2005
birds	Corvus corone	M	1.75	678.25			680	Nakamura & Murayama, 2004
birds	Corvus corone cornix	M	0.677	446.323			447	Acquarone et al., 2001
birds	Branta bernicla	M	0.63	1449.37			1450	Vangilder et al., 1986
birds	Ortalis vetula mccalli	M	0.055	6.05611			6.11111	Marion & Fleetwood, 1978
birds	Emberiza schoeniclus	M	0.522	17.778			18.3	Dixon & Birkhead, 1997
birds	Fringilla coelebs	M	0.44	11.16			11.6	Body Mass: Briskie et al., 1997; Testes Mass: Sheldon & Birkhead, 1994
mammals	Chinchilla lanigera	M	5.2	417.1			422.3	Kenagy & Trombulak, 1986
mammals	Cavia porcellus	M	4.1	809.2			813.3	Kenagy & Trombulak, 1986
mammals	Mesocricetus auratus	M	3.17	104.83			108	Kenagy & Trombulak, 1986
mammals	Phodopus sungorus	M	0.93	41.47			42.4	Kenagy & Trombulak, 1986
mammals	Peromyscus maniculatus	M	0.393	19.107			19.5	Kenagy & Trombulak, 1986
mammals	Onychomys torridus	M	1.48	18.82			20.3	Kenagy & Trombulak, 1986
mammals	Sigmodon hispidus	M	1.73	221.27			223	Kenagy & Trombulak, 1986
mammals	Oryzomys palustris	M	0.4	55.6			56	Kenagy & Trombulak, 1986
mammals	Pitymys subterraneus	M	0.237	16.863			17.1	Kenagy & Trombulak, 1986
mammals	Clethrionomys glareolus	M	0.646	21.154			21.8	Kenagy & Trombulak, 1986
mammals	Microtus arvalis	M	0.424	28.076			28.5	Kenagy & Trombulak, 1986
mammals	Microtus oeconomus	M	0.419	34.381			34.8	Kenagy & Trombulak, 1986
mammals	Microtus agrestis	M	0.804	45.596			46.4	Kenagy & Trombulak, 1986
mammals	Microtus californicus	M	0.27	65.43			65.7	Kenagy & Trombulak, 1986
mammals	Arvicola terrestris	M	2.12	268.38			270.5	Kenagy & Trombulak, 1986
mammals	Ondatra zibethicus	M	5.06	1289.94			1295	Kenagy & Trombulak, 1986
mammals	Tatera brantsii	M	5.31	88.69			94	Kenagy & Trombulak, 1986
mammals	Tatera afra	M	7.74	84.26			92	Kenagy & Trombulak, 1986
mammals	Tatera indica	M	6.41	194.39			200.8	Kenagy & Trombulak, 1986
mammals	Micromys minutus	M	0.178	7.622			7.8	Kenagy & Trombulak, 1986
mammals	Mus musculus	M	0.119	15.181			15.3	Kenagy & Trombulak, 1986
mammals	Apodemus microps	M	0.326	18.874			19.2	Kenagy & Trombulak, 1986
mammals	Apodemus agrarius	M	0.994	20.806			21.8	Kenagy & Trombulak, 1986
mammals	Apodemus sylvaticus	M	0.788	22.312			23.1	Kenagy & Trombulak, 1986
mammals	Apodemus flavicollis	M	0.891	28.209			29.1	Kenagy & Trombulak, 1986
mammals	Rattus exulans	M	2.6	57.4			60	Kenagy & Trombulak, 1986
mammals	Rattus rattus	M	7.2	154.981			162.181	Kenagy & Trombulak, 1986
mammals	Rattus norvegicus	M	4	496			500	Kenagy & Trombulak, 1986
mammals	Praomys natalensis	M	1.6	79.7			81.3	Kenagy & Trombulak, 1986
mammals	Pseudomys delicatulus	M	0.043	8.957			9	Kenagy & Trombulak, 1986
mammals	Psuedomys hermannsburgensis	M	0.163	17.837			18	Kenagy & Trombulak, 1986
mammals	Pseudomys novaehollandiae	M	0.071	18.929			19	Kenagy & Trombulak, 1986
mammals	Pseudomys apodemoides	M	0.141	30.859			31	Kenagy & Trombulak, 1986
mammals	Pseudomys desertor	M	0.558	38.442			39	Kenagy & Trombulak, 1986
mammals	Pseudomys australis	M	2.242	56.758			59	Kenagy & Trombulak, 1986
mammals	Pseudomys nanus	M	1.874	76.126			78	Kenagy & Trombulak, 1986
mammals	Pseudomys shortridgei	M	0.345	77.655			78	Kenagy & Trombulak, 1986
mammals	Pseudomys gracilicaudatus	M	1.084	103.916			105	Kenagy & Trombulak, 1986
mammals	Notomys cervinus	M	0.198	32.802			33	Kenagy & Trombulak, 1986
mammals	Notomys alexis	M	0.05	33.95			34	Kenagy & Trombulak, 1986
mammals	Notomys mitchelli	M	0.062	38.938			39	Kenagy & Trombulak, 1986
mammals	Notomys fuscus	M	0.067	43.933			44	Kenagy & Trombulak, 1986
mammals	Thomomys bottae	M	3.56	186.64			190.2	Kenagy & Trombulak, 1986
mammals	Dipodomys microps	M	0.4	61.1			61.5	Kenagy & Trombulak, 1986
mammals	Dipdomys merriami	M	0.45	38.15			38.6	Kenagy & Trombulak, 1986
mammals	Dipodomys panamintinus	M	0.52	75.88			76.4	Kenagy & Trombulak, 1986
mammals	Dipodomys ordii	M	0.53	55.77			56.3	Kenagy & Trombulak, 1986
mammals	Perognathus formosus	M	0.21	19.49			19.7	Kenagy & Trombulak, 1986
mammals	Perognathus parvus	M	0.18	18.62			18.8	Kenagy & Trombulak, 1986
mammals	Perognathus longimembris	M	0.07	7.73			7.8	Kenagy & Trombulak, 1986
mammals	Ammospermophilus leucurus	M	2.14	96.46			98.6	Kenagy & Trombulak, 1986
mammals	Marmota monax	M	7.4	4157.6			4165	Kenagy & Trombulak, 1986
mammals	Spermophilus lateralis	M	3.25	184.25			187.5	Kenagy & Trombulak, 1986
mammals	Spermophilus saturatus	M	2.3	224.7			227	Kenagy & Trombulak, 1986
mammals	Spermophilus beecheyi	M	9.05	830.95			840	Kenagy & Trombulak, 1986
mammals	Eutamias minimus	M	0.72	31.08			31.8	Kenagy & Trombulak, 1986
mammals	Eutamias amoenus	M	0.62	41.98			42.6	Kenagy & Trombulak, 1986
mammals	Eutamias townsendii	M	0.82	67.28			68.1	Kenagy & Trombulak, 1986
mammals	Sciurus vulgaris	M	2.81	347.19			350	Kenagy & Trombulak, 1986
mammals	Sciurus carolinensis	M	5.18	518.42			523.6	Kenagy & Trombulak, 1986
mammals	Funambulus palmarum	M	2.26	141.14			143.4	Kenagy & Trombulak, 1986
mammals	Castor canadensis	M	9.3	19044.7			19054	Kenagy & Trombulak, 1986
mammals	Loris tardigradus	M	2.04	274.96			277	Kenagy & Trombulak, 1986
mammals	Callithrix jacchus	M	1.3	318.7			320	Kenagy & Trombulak, 1986
mammals	Saguinus oedipus	M	1.48	499.52			501	Kenagy & Trombulak, 1986
mammals	Saimiri sciureus	M	3.17	775.83			779	Kenagy & Trombulak, 1986
mammals	Aotus trivirgatus	M	1.2	1018.8			1020	Kenagy & Trombulak, 1986
mammals	Lagothrix lagothricha	M	11.2	5208.8			5220	Kenagy & Trombulak, 1986
mammals	Alouatta palliata	M	26.9	7276.1			7303	Kenagy & Trombulak, 1986
mammals	Alouatta geoffroyi	M	13.4	7926.6			7940	Kenagy & Trombulak, 1986
mammals	Cercopithecus aethiops	M	20.6	5269.4			5290	Kenagy & Trombulak, 1986
mammals	Cercocebus torquatus	M	25.1	8654.9			8680	Kenagy & Trombulak, 1986
mammals	Macaca fascicularis	M	35.7	4751.3			4787	Kenagy & Trombulak, 1986
mammals	Macaca radiata	M	57.6	8342.4			8400	Kenagy & Trombulak, 1986
mammals	Macaca mulatta	M	76	10354			10430	Kenagy & Trombulak, 1986
mammals	Macaca nemestrina	M	66.7	9913.3			9980	Kenagy & Trombulak, 1986
mammals	Macaca arctoides	M	48.2	10461.8			10510	Kenagy & Trombulak, 1986
mammals	Papio hamadryas	M	72.3	24127.7			24200	Kenagy & Trombulak, 1986
mammals	Theropithecus gelada	M	21.5	20378.5			20400	Kenagy & Trombulak, 1986
mammals	Presbytis rubicunda	M	3.6	6196.4			6200	Kenagy & Trombulak, 1986
mammals	Presbytis cristata	M	6.3	6693.7			6700	Kenagy & Trombulak, 1986
mammals	Presbytis obscura	M	4.8	7445.2			7450	Kenagy & Trombulak, 1986
mammals	Colobus polykomos	M	13.7	9816.3			9830	Kenagy & Trombulak, 1986
mammals	Nasalis larvatus	M	14.7	21673.3			21688	Kenagy & Trombulak, 1986
mammals	Hylobates lar	M	5.5	5494.5			5500	Kenagy & Trombulak, 1986
mammals	Hylobates moloch	M	5.7	5604.3			5610	Kenagy & Trombulak, 1986
mammals	Pan troglodytes	M	118.8	44221.2			44340	Kenagy & Trombulak, 1986
mammals	Pongo pygmaeus	M	35.3	74604.7			74640	Kenagy & Trombulak, 1986
mammals	Gorilla gorilla	M	23.2	133977			134000	Kenagy & Trombulak, 1986
mammals	Homo sapiens	M	50.2	63489.8			63540	Kenagy & Trombulak, 1986
mammals	Erinaceus eruopaeus	M	2.31	662.69			665	Kenagy & Trombulak, 1986
mammals	Scalopus aquaticus	M	2.2	122.9			125.1	Kenagy & Trombulak, 1986
mammals	Sorex minutus	M	0.1	5			5.1	Kenagy & Trombulak, 1986
mammals	Sorex araneus	M	0.28	13.02			13.3	Kenagy & Trombulak, 1986
mammals	Sorex palustris	M	0.15	17.45			17.6	Kenagy & Trombulak, 1986
mammals	Sorex cinereus	M	0.1	5.2			5.3	Kenagy & Trombulak, 1986
mammals	Crocidura suaveolens	M	0.1	7.4			7.5	Kenagy & Trombulak, 1986
mammals	Neomys fodiens	M	0.21	19.79			20	Kenagy & Trombulak, 1986
mammals	Vulpes vulpes	M	9	5060			5069	Kenagy & Trombulak, 1986
mammals	Mustela nivalis	M	0.42	115.38			115.8	Kenagy & Trombulak, 1986
mammals	Mustela erminea	M	2.64	321.36			324	Kenagy & Trombulak, 1986
mammals	Mustela putorius	M	3.28	1043.72			1047	Kenagy & Trombulak, 1986
mammals	Martes pennanti	M	8.25	5283.75			5292	Kenagy & Trombulak, 1986
mammals	Meles meles	M	14.4	14500.6			14515	Kenagy & Trombulak, 1986
mammals	Felis silvestris	M	2.74	5205.26			5208	Kenagy & Trombulak, 1986
mammals	Pecari tajacu	M	11.3	12288.7			12300	Kenagy & Trombulak, 1986
mammals	Capreolus capreolus	M	45	20355			20400	Kenagy & Trombulak, 1986
mammals	Odocoileus virginianus	M	85.5	44714.5			44800	Kenagy & Trombulak, 1986
mammals	Odocoileus hemionus	M	86.8	112213			112300	Kenagy & Trombulak, 1986
mammals	Cervus elaphus	M	217	121583			121800	Kenagy & Trombulak, 1986
mammals	Madoqua kirki	M	8.4	4991.6			5000	Kenagy & Trombulak, 1986
mammals	Ovis aries	M	318.8	34681.2			35000	Kenagy & Trombulak, 1986
mammals	Tragelaphus strepsiceros	M	92	247908			248000	Kenagy & Trombulak, 1986
mammals	Bos taurus	M	681	679704			680385	Kenagy & Trombulak, 1986
mammals	Inia geoffrensis	M	1447	120553			122000	Kenagy & Trombulak, 1986
mammals	Sotalia fluviatilis	M	477	32223			32700	Kenagy & Trombulak, 1986
mammals	Phocoena phocoena	M	2320	55680			58000	Kenagy & Trombulak, 1986
mammals	Stenella attenuata	M	1029	79471			80500	Kenagy & Trombulak, 1986
mammals	Delphinus delphis	M	1610	82390			84000	Kenagy & Trombulak, 1986
mammals	Meagaptera novaengliae	M	1233	31749767			31751000	Kenagy & Trombulak, 1986
mammals	Balaenoptera physalus	M	1649	38099351			38101000	Kenagy & Trombulak, 1986
mammals	Sylvilagus floridanus	M	16.7	1127.3			1144	Kenagy & Trombulak, 1986
mammals	Lepus timidus	M	16.66	2618.34			2635	Kenagy & Trombulak, 1986
mammals	Oryctolagus cuniculus	M	6.06	2881.94			2888	Kenagy & Trombulak, 1986
mammals	Loxodonta africana	M	4530	4360970			4365500	Kenagy & Trombulak, 1986
mammals	Elephas maximus	M	4000	4541400			4545400	Kenagy & Trombulak, 1986
mammals	Heterohyrax sp.	M	13	1487			1500	Kenagy & Trombulak, 1986
mammals	Procavia sp.	M	17.2	2832.8			2850	Kenagy & Trombulak, 1986
mammals	Equus caballus	M	416	467584			468000	Kenagy & Trombulak, 1986
mammals	Callorhinus ursinus	M	63.6	28936.4			29000	Kenagy & Trombulak, 1986
mammals	Pteropus tonganus	M	3.8	1021.2			1025	Kenagy & Trombulak, 1986
mammals	Antechinus stuartii	M	0.35	38.65			39	Kenagy & Trombulak, 1986
mammals	Schoionbates volans	M	1.58	1246.42			1248	Kenagy & Trombulak, 1986
mammals	Dicrostonyx groenlandicus	M	0.138	61.862			62	Weil et al., 2006
mammals	Apodemus argenteus	M	0.621	20.379			21	Breed & Taylor, 2000
mammals	Mus caroli	M	0.108	14.892			15	Breed & Taylor, 2000
mammals	Mus minutoides	M	0.068	7.932			8	Breed & Taylor, 2000
mammals	Lorentzimys nouhuysi	M	0.357	15.643			16	Breed & Taylor, 2000
mammals	Pseudomys delicatulus	M	0.043	7.957			8	Breed & Taylor, 2000
mammals	Tokudaia osimensis	M	0.213	88.787			89	Breed & Taylor, 2000
mammals	Bandicota indica	M	2.035	610.965			613	Breed & Taylor, 2000
mammals	Acanthoscelides obtectus	M	6e-05	0.00484			0.0049	Rugman-Jones & Eady, 2008
mammals	Acanthoscelides prospoides	M	0.00021	0.0045			0.00471	Rugman-Jones & Eady, 2008
mammals	Algarobius prosopis	M	0.00056	0.00551			0.00607	Rugman-Jones & Eady, 2008
mammals	Bruchidius atrolineatus	M	5e-05	0.00337			0.00342	Rugman-Jones & Eady, 2008
mammals	Bruchus rufimanus	M	0.0001	0.00932			0.00942	Rugman-Jones & Eady, 2008
mammals	Callosobruchus chinensis	M	5e-05	0.00425			0.0043	Rugman-Jones & Eady, 2008
mammals	Callosbruchus maculatus	M	0.00019	0.00456			0.00475	Rugman-Jones & Eady, 2008
mammals	Callosobruchus subinnotatus	M	0.00061	0.00956			0.01017	Rugman-Jones & Eady, 2008
mammals	Caryedon serratus	M	0.00121	0.01687			0.01808	Rugman-Jones & Eady, 2008
mammals	Caryobruchus gleditsae	M	0.00139	0.02131			0.0227	Rugman-Jones & Eady, 2008
mammals	Kytorhinus sharpianus	M	2e-05	0.00568			0.0057	Rugman-Jones & Eady, 2008
mammals	Mimosestes amicus	M	0.00026	0.00901			0.00927	Rugman-Jones & Eady, 2008
mammals	Stator limbatus	M	0.00016	0.00434			0.0045	Rugman-Jones & Eady, 2008
mammals	Stator prunninus	M	0.00011	0.00412			0.00423	Rugman-Jones & Eady, 2008
mammals	Zabrotes subfaciatus	M	6e-05	0.0021			0.00216	Rugman-Jones & Eady, 2008
mammals	Dasymys incomtus	M	3.048	238.952			242	Breed & Taylor, 2000
mammals	Hyomys goliath	M	3.751	996.249			1000	Breed & Taylor, 2000
mammals	Mallomys rothschildi	M	14.35	1072.65			1087	Breed & Taylor, 2000
mammals	Xenuromys barbatus	M	18.94	931.06			950	Breed & Taylor, 2000
mammals	Uromys caudimaculatus	M	7.197	812.803			820	Breed & Taylor, 2000
mammals	Sotalia guianensis	M	2270	88530			90800	Weber Rosas & Monteiro-Filho, 2002
mammals	Isodon macrourus	M	2.36	1273.64			1276	Gage et al., 1998; Taggart et al., 1995
mammals	Isodon obesulus	M	1.7	1055.3			1057	Gage et al., 1998; Taggart et al., 1995
mammals	Castor fiber	M	17.4	18182.6			18200	Bierla et al., 2007
mammals	Ctenomys talarum	M	0.316	133.534			133.85	Zenuto et al., 2003
mammals	Globicephala melaena	M	5000	1.94203e+06	5800	Trites & Pauly, 1998	1.94703e+06	Martin et al., 1987
mammals	Sotalia guianensis	M	2270	88530			90800	Weber Rosas & Monteiro-Filho, 2002
invertebrates	Gryllus firmus	M	0.05	0.7			0.75	Crnokrak & Roff, 2002
invertebrates	Drosophila melanogaster	M	4.5e-05	0.00088			0.000925	Pitnick, 1996
invertebrates	Drosophila wassermani	M	7.5e-05	0.00187			0.001945	Pitnick, 1996
invertebrates	Drosophila nannoptera	M	7e-05	0.001645			0.001715	Pitnick, 1996
invertebrates	Drosophila pachea	M	0.00016	0.00174			0.0019	Pitnick, 1996
invertebrates	Drosophila acanthoptera	M	0.00011	0.00228			0.00239	Pitnick, 1996
invertebrates	Drosophila hydei	M	0.0003	0.002905			0.003205	Pitnick, 1996
invertebrates	Drosophila eohydei	M	0.00023	0.002465			0.002695	Pitnick, 1996
invertebrates	Drosophila bifurca	M	0.000375	0.00352			0.003895	Pitnick, 1996
invertebrates	Drosophila mojavensis	M	0.000105	0.001705			0.00181	Pitnick, 1996
invertebrates	Drosophila melanica	M	8e-05	0.00223			0.00231	Pitnick, 1996
invertebrates	Drosophila miromelanica	M	3e-05	0.001445			0.001475	Pitnick, 1996
invertebrates	Drosophila nigrospiracula	M	3.2e-05	0.000542			0.000574	Polak, 1998
invertebrates	Drosophila grimshawi	M	1.1e-05	0.002089			0.0021	Droney, 1998
invertebrates	Moroteuthis ingens	M	15.5	704.5			720	Jackson et al., 2004
invertebrates	Octopus vulgaris	M	127.621	2307.38			2435	Rodríguez-Rua et al., 2005
Sources
Acquarone, C., Cucco, M. & Malacarne, G. 2001. Body condition, immunocompetent organs, and blood parameters in the hooded crow. Isr. J. of Zool. 47: 287-294.
Acuña, B. A., Viana, F., Vizziano, D. & Danulat, E. 2000. Reproductive cycle of female Brazilian codling, Urophycis brasiliensis (Kaup 1858), caught off the Uruguayan coast. J. Appl. Ichthyol. 16: 48-55.
Arai, H. 1920. On the postnatal development of the ovary (albino rat), with especial reference to the number of ova. Am J. Anat. 27: 405-462.
Asahina, K. & Hanyu, I. 1983. Role of temperature and photoperiod in annual reproductive cycle of the rose bitterling Rhodeus ocellatus ocellatus. Bull. Jpn. Soc. Sci. Fish. 49: 61-67.
Berrigan, D. 1991. The allometry of egg size and number in insects. Oikos 60: 313-321.
Bierla, J. B., Gizejewski, Z., Leigh, C. M., Ekwall, H., Söderquist, L., Rodriguez-Martinez, H., Zalewski, K. & Breed, W. G. 2007. Sperm morphology of the eurasian beaver, Castor fiber: An example of a species of rodent with highly derived and pleiomorphic sperm populations. J. Morphol. 268: 683-689.
Bonduriansky, R. & Brooks, R. J. 1999. Reproductive allocation and reproductive ecology of seven species of Diptera. Ecol. Entomol. 24: 389-395.
Botto-Mahan, C. & Medel, R. 2007. What does determine gonad weight in the wild kissing bug Mepria spinolai. 102 2: 233-235.
Breed, W. G. & Taylor, J. 2000. Body mass, testes mass, and sperm size in murine rodents. J. Mammal. 81: 758-768.
Briskie, J. V., Montgomerie, R. & Birkhead, T. R. 1997. The evolution of sperm size in birds. Evol. 51: 937-945.
Bucher, E. H., Bertin, M. A. & Santamaria, A. B. 1987. Reproduction and molt in the burrowing parrot. Wilson Bull. 99: 107-109.
Buss, I. O. & Smith, N. S. 1966. Observations on reproduction and breeding behavior of the African elephant. J. Wildl. Manag. 30: 375-388.
Byrne, P. G., Roberts, J. D. & Simmons, L. W. 2002. Sperm competition selects for increased testes mass in Australian frogs. J. Evol. Biol. 15: 347-355.
Cagle, F. R. 1950. The life history of the slider turtle, Pseudemys scripta troostii (Holbrook). Ecol. Monogr. 20: 31-54.
Cogalniceanu, D. & Miaud, C. 2004. Variation in life history traits in Bombina bombina from the lower Danube floodplain. Amphib.-Reptil. 25: 115-119.
Collins, M. A. 1998. A female giant squid (Architeuthis) stranded on the Aberdeenshire coast. J. Mollus. Stud. 64: 489-492.
Cren, E. D. L. 1951. The length-weight relationship and seasonal cycle in gonad weight and condition in the perch (Perca fluviatilis). J. Anim. Ecol. 20: 201-219.
Crnokrak, P. & Roff, D. A. 2002. Trade-offs to flight capability in Gryllus firmus: the influence of whole-organism respiration rate on fitness. J. Evol. Biol. 15: 388-398.
Dixon, A. & Birkhead, T. R. 1997. Reproductive anatomy of the reed bunting: a species which exhibits a high degree of sperm competition through extra-pair copulations. Condor 99: 966-969.
Droney, D. C. 1998. The influence of the nutritional content of the adult male diet on testis mass, body condition and courtship vigour in a Hawaiian Drosophila. Func. Ecol. 12: 920-928.
Earl Theron, E. 1927. Notes on the sexual cycle of the Pacific Cetacea of the genera Megaptera and Balaenoptera. J. Mammal. 8: 48-51.
Elmberg, J. 1991. Ovarian cyclicity and fecundity in boreal common frogs rana temporaria L. along a climatic gradient. Func. Ecol. 5: 340-350.
Fukada, H., Hiramatsu, N., Kitamura, M., Shimizu, M. & Hara, A. 2000. Changes of serum growth hormone and vitellogenin levels during vitellogenesis in female masu salmon Oncorhynchus masou. Fish. Sci. 66: 789-791.
Gage, M., Stockley, P. & Parker, G. 1998. Sperm morphometry in the Atlantic salmon. J. Fish Biol. 53: 835 - 840.
Garamszegi, L. Z., Eens, M., Hurtrez-Bousses, S. & Moller, A. P. 2005. Testosterone, testes size, and mating success in birds: a comparative study. Horm. Behav. 47: 389-409.
Guerrero, S. M., Calderon, M. L., de Perez, G. R. & Ramirez-Pinilla, M. P. 2003. Annual reproductive activity of Caiman crocodilus fuscus in captivity. Zoo Biol. 22: 121-133.
Harrison, R. J. & Brownell, R. L. J. 1972. The gonads of the South American dolphins Inia geofrensis, Pontoporia blainvillei, and Sotalia fluvaitilis. J. Mammal. 41: 117-124.
Harrod, C. & Griffiths, D. 2004. Reproduction and fecundity of the Irish pollan (Coregonus atumnalis Pallas, 1776), a threatened lake coregonid. Ann. Zool. Fennici 41: 117-124.
Hohman, W. L. 1986. Changes in body weight and body composition of breeding ring-necked cucks (Aythya collaris). Auk 103: 181-188.
Honek, A. 1993. Intraspecific variation in body size and fecundity in insects: a general relationship. Oikos 66: 483-492.
Jackson, G. D., Semmens, J. M., Phillips, K. L. & Jackson, C. H. 2004. Reproduction in the deepwater squid Moroteuthis ingens, what does it cost? Mar. Biol. 145: 905-916.
Jennions, M. D. & Passmore, N. I. 1993. Sperm competition in frogs: testis size and a 'sterile male' experiment on Chiromantis xerampelina (Rhacophoridae). Biol. J. Linnean Soc. 50: 211-220.
Kaefer, I. L., Boelter, R. A. & Cechin, S. Z. 2007. Reproductive biology of the invasive bullfrog Lithobates catesbeianus in southern Brazil. Ann. Zool. 44: 435-444.
Kayanja, F. I. B. & Blankenship, L. H. 1973. The ovary of the giraffe, Giraffa camelopardalis. J. Reprod. Fertil. 34: 305-313.
Kenagy, G. J. & Trombulak, S. C. 1986. Size and function of mammalian testes in relation to body size. J. Mammal. 67: 1-22.
King, J. R. 1972. Postnuptial and postjuvenal molt in rufous-collared sparrows in northwestern Argentina. Condor 74: 5-16.
Koul, O. & Duda, P. L. 1977. Ovarian cycle in high altitude lizards from Kashmir. Copeia 1977: 751-754.
Krapu, G. L. 1974. Feeding ecology of pintail hens during reproduction. Auk 91: 278-290.
Kusano, T., Toda, M. & Fukuyama, K. 1991. Testes size and breeding systems in Japanese anurans with special reference to large testes in the treefrog, Rhacophorus arboreus (Amphibia: Rhacophoridae). Behav. Ecol. Sociobiol. 29: 27-31.
Kvarnemo, C. & Simmons, L. W. 2004. Testes investment and spawning mode in pipefishes and seahorses (Syngnathidae). Biol. J. Linnean Soc. 83: 369-376.
Lordan, C., Collins, M. A., Key, L. N. & Browne, E. D. 2001. The biology of the ommastrephid squid, Todarodes sagittatus, in the north-east Atlantic. J. Mar. Biol. Assoc. UK 81: 299-306.
Love, J. W. 2004. Age, growth, and reproduction of spotted gar, Lepisosteus oculatus (Lepisosteidae), from the lake pontchartrain estuary, Louisiana. Southwest. Nat. 49: 18-23.
Marion, W. R. & Fleetwood, R. J. 1978. Nesting ecology of the plain Chachalaca in south Texas. Wilson Bull. 90: 386-395.
Marsh, H. 1985. Observations on the ovaries of an isolated minke whatle: eveidence for spontaneous sterile ovulation and structure of the resultant corpus. Sci. Rep. Whales Res. Inst. 36: 35-39.
Martin, A. R., Reynolds, P. & Richardson, M. G. 1987. Aspects of the biology of Pilot whales Globicephala melaena in recent mass strandings on the British coast. J. Zool. 211: 11-23.
Medina, A., Vila, Y., Mourente, G. & Rodríguez, A. 1996. A comparative study of the ovarian development in wild and pond-reared shrimp, Penaeus kerathurus (Forskål, 1775). Aquac. 148: 63-75.
Medina, M. F., Ramos, I., Crespo, C. A., González-Calvar, S. & Fernández, S. N. 2004. Changes in serum sex steroid levels throughout the reproductive cycle of Bufo arenarum females. Gen. Compar. Endocrinol. 136: 143-151.
Mendonca, M. T. 1987. Photothermal effects on the ovarian cycle of the musk turtle, Sternotherus odoratus. Herpetol. 43: 82-90.
Moffatt-Blue, C. S., Sury, J. J. & Young, K. A. 2006. Short photoperiod-induced ovarian regression is mediated by apoptosis in Siberian hamsters (Phodopus sungorus). Reprod. 131: 771-782.
Nakamura, M. & Murayama, S. 2004. Are carrion crows that congregate in spring roosts juveniles or adults? Ornithol. Sci. 3: 69-73.
Nelson, D. H., Smith, C. A. & Culley, D. D., Jr. 1978. Effects of age and photoperiod on ovary size and condition in bullfrogs (Rana catesbeiana Shaw) (Amphibia, Anura, Ranidae). J. Herpetol. 12: 287-290.
Nesis, K. N., Nigmatullin, C. M. & Nikitina, I. V. 1998. Spent females of deepwater squid Galiteuthis glacialis under the ice at the surface of the Weddell Sea (Antarctic). J. Zool. 244: 185-200.
Noyes, J. H. & Jarvis, R. L. 1985. Diet and nutrition of breeding female redhead and canvasback ducks in Nevada. J. Wildl. Manag. 49: 203-211.
Ortega, A. & Barbault, R. 1986. Reproduction in the high elevation mexican lizard Sceloporus scalaris. J. Herpetol. 20: 111-114.
Pawar, V. G. & Pancharatna, K. 1999. Annual oviduct cycle in the Indian skipper frog, Rana cyanophlyctis (Schneider 1799): a morphological study. Trop. Zool. 12.
Payne, R. B. 1973. The breeding season of a parasitic bird, the brown-headed cowbird, in central California. Condor 75: 80-99.
Pitnick, S. 1996. Investment in testes and the cost of making long sperm in Drosophila. Am. Nat. 148: 57-80.
Polak, M. 1998. Effects of ectoparasites on host condition in the Drosophila-Marcocheles system. Ecol. 79.
Prado, C. P. d. A., Uetanabaro, M. & Lopes, F. S. 2000. Reproductive strategies of Leptodactylus chaquensis and L. podicipinus in the Pantanal, Brazil. J. Herpetol. 34: 135-139.
Pusey, B. J., Arthington, A. H., Bird, J. R. & Close, P. G. 2001. Reproduction in three species of rainbowfish (Melanotaeniidae) from rainforest streams in northern Queensland, Australia. Ecol. Freshw. Fish 10: 75-87.
Pyron, M. 2000. Testes mass and reproductive mode of minnows. Behav. Ecol. Sociobiol. 48: 132-136.
Rice, D. W., Wolman, A. A., Mate, B. R. & Harvey, J. T. 1986. A mass stranding of sperm whales in Oregon: sex and age composition of the school. Mar. Mammal Sci. 2: 64-69.
Robertson, D. R. & Warner, R. R. 1978. Sexual patterns in the labroid fishes of the western Caribbean, II: the parrotfishes (Scaridae). Smithsonian Institution Press, Washington.
Rodríguez-Rua, A., Pozuelo, I., Prado, M. A., Gómez, M. J. & Bruzón, M. A. 2005. The gametogenic cycle of Octopus vulgaris (Mollusca: Cephalopoda) as observed on the Atlantic coast of Andalusia (south of Spain). Mar. Biol. 147: 927-933.
Rubenstein, D. I. 1981. Individual variation and competition in the everglades pygmy sunfish. J. Anim. Ecol. 50: 337-350.
Rugman-Jones, P. F. & Eady, P. E. 2008. Co-evolution of male and female reproductive traits across the Bruchidae (Coleoptera). Func. Ecol. 22: 880-886.
Sadovy, Y., Rosario, A. & Román, A. 1994. Reproduction in an aggregating grouper, the red hind,epinephelus guttatus. Env. Biol. Fish. 41: 269-286.
Sharon, R., Degani, G. & Warburg, M. R. 1997. Oogenesis and the ovarian cycle in Salamandra salamandra infraimmaculata Mertens (Amphibia; Urodela; Salamandridae) in fringe areas of the taxon's distribution. J. Morphol. 231: 149-160.
Sheldon, B. C. & Birkhead, T. R. 1994. Reproductive anatomy of the chaffinch in relation to sperm competition. Condor 96: 1099-1103.
Shilton, C. M., Smith, D. A., Crawshaw, G. J., Valdes, E., Keller, C. B., Maguire, G. F., Connelly, P. W. & Atkinson, J. 2001. Corneal lipid ceposition in Cuban tree frogs (Osteopilus septentrionalis) and its relationship to serum lipids: an experimental study. J. Zoo Wildl. Medicine 32: 305-319.
Skinner, J. D. & Westlin-van Aarde, L. M. 1989. Aspects of reproduction in female Ross seals (Ommatophoca rossii). J. Reprod. Fertil. 87: 67-72.
Taber, C. A., Taber, B. A. & Milton, S. T. 1986. Population structure, growth and reproduction of the Arkansas darter, Etheostoma cragini (Percidae). Southwest. Nat. 31: 207-214.
Taggart, D. A., Leigh, C. M., Schultz, D. & Breed, W. G. 1995. Ultrastructure and motility of spermatozoa in macropodid and potoroidid marsupials. Reprod. Fertil. Dev. 7: 1129-1140.
Teixeira, R. L. & Musick, J. A. 2001. Reproduction and food habits of the lined seahorse, Hippocampus erectus (Teleostei: Syngnathidae) of Chesapeake Bay, Virginia. Rev. Bras. Biol. 61: 79-90.
Tocque, K. 1993. The relationship between parasite burden and host resources in the desert toad (Sacphiopus couchii) under natural environment conditions. J. Anim. Ecol. 62: 683-693.
Trites, A. W. & Pauly, D. 1998. Estimating mean body masses of marine mammals from maximum body lengths. Can. J. Zool.-Rev. Can. Zool. 76: 886-896.
Tsiora, A. & Kyriakopoulou-Sklavounou, P. 2002. Female reproductive cycle of the water frog Rana epeirotica in northwestern Greece. Amphib.-Reptil. 23: 269-280.
Tyler, C. R., Sumpter, J. P. & Witthames, P. R. 1990. The dynamics of oocyte growth during vitellogenesis in the rainbow trout (Oncorhynchus mykiss). Biol. Reprod. 43: 202-209.
Vangilder, L. D., Smith, L. M. & Lawrence, R. K. 1986. Nutrient reserves of premigratory brant during spring. Auk 103: 237-241.
Veron, J. E. N. 1969. The reproductive cycle of the water skink, Sphenomorphus quoyii. J. Herpetol. 3: 55-63.
Verrell, P. A. & Francillon, H. 1986. Body size, age and reproduction in the Smooth newt, Triturus vulgaris. J. Zool. Ser. A 210: 89-100.
Warner, R. R. & Robertson, D. R. 1978. Sexual patterns in the Labroid fishes of the western Caribbean, I: The Wrasses (Labridae).
Weber Rosas, F. C. & Monteiro-Filho, E. L. A. 2002. Reproduction of the estuarine dolphin (Sotalia guianesis) on the coast of Parana, southern Brazil. J. Mammal. 83: 507-515.
Weil, Z. M., Martin, L. B., II & Nelson, R. J. 2006. Photoperiod differentially affects immune function and reproduction in collared lemmings (Dicrostonyx groenlandicus). J. Biol. Rhythms 21: 384-393.
Williams, T. D. & Martyniuk, C. J. 2000. Tissue mass dynamics during egg-production in female zebra rinches Taeniopygia guttata: dietary and hormonal manipulations. J. Avian Biol. 31: 87-95.
Zenuto, R. R., Vitullo, A. D. & Busch, C. 2003. Sperm characteristics in two populations of the subterranean rodent Ctenomys talarum (Rodentia: Octodontidae). J. Mammal. 84: 877-885.
Zhou, W., Li, X., Wu, J. P., Li, F. L. & Li, M. H. 2008. Annual changes in reproductive and accompanying organs of Rana chaochiaoensis in the Kunming Area. Zool. Res. 29.
