# Supplementary material for: The Cost of Sex: Quantifying Energetic Investment in Gamete Production by Males and Females
Source: PLoS One. 2011 Jan 24;6(1):e16557. doi: 10.1371/journal.pone.0016557 (PMC3026017; doi:10.1371/journal.pone.0016557)
Supplement: Table S2 — Gamete biomass production rate data. Raw data and sources for egg and sperm biomass production rate data used in this study. (XLSX) [file pone.0016557.s002.xlsx]

## Sheet: Egg Production
				Mass-Length Equation
Organism	Species	Length (mm)	Length Source	log(intercept)	slope	Mass-Length Equation Source	Body Mass (FW, g)	Body Mass Source	Fecundity	Fecundity Units	Fecundity Source	# batches/year	# batches/year Source	Egg Diameter (mm)	Egg Mass (g)	Egg Size Source	Annual Egg Production (g/yr)	Egg Production (g/d)	Spawning Period	Spawning Period Source	Ovary Mass (g)	Ovary Mass Source	Temperature (°C )	Temperature Source
birds	Melleagris gallopavo						4200	King, 1973	1	eggs/day	King, 1973				65.2	King, 1973		65.2			8.9	Gregg et al., 2008	40
birds	Centrocercus urophasianus						1530	King, 1973	0.77	eggs/day	King, 1973				40.5	King, 1973		31.185			8.2	Garamszegi et al., 2005	40
birds	Phasianus colchicus						900	King, 1973	0.67	eggs/day	King, 1973				30	King, 1973		20.1					40
birds	Bonasa umbellus						540	King, 1973	0.67	eggs/day	King, 1973				17.8	King, 1973		11.926					40
birds	Lophortyx californicus						180	King, 1973	0.72	eggs/day	King, 1973				10.3	King, 1973		7.416					40
birds	Colinus virginianus						173	King, 1973	1	eggs/day	King, 1973				8.6	King, 1973		8.6			5.04	Giuliano et al., 1995	40
birds	Branta c. canadensis						5000	King, 1973	1	eggs/day	King, 1973				163	King, 1973		163					40
birds	Anas platyrhynchos						1100	King, 1973	1	eggs/day	King, 1973				54	King, 1973		54			1.8	Krapu, 1981	40
birds	Aythya affinis						650	King, 1973	1	eggs/day	King, 1973				44	King, 1973		44					40
birds	Anas cyanoptera						355	King, 1973	1	eggs/day	King, 1973				32	King, 1973		32			0.7	Gammonley, 1995	40
birds	Zenaida asiatica						170	King, 1973	0.5	eggs/day	King, 1973				7.7	King, 1973		3.85					40
birds	Zonotrichia leucophrys						27	King, 1973	1	eggs/day	King, 1973				2.5	King, 1973		2.5			0.0034	Ettinger & King, 1991	40
birds	Troglodytes aedon						11.5	King, 1973	0.67	eggs/day	King, 1973				1.45	King, 1973		0.9715					40
reptiles	Oedura marmorata						7.9375	Bustard, 1967	2	eggs/clutch	Bustard, 1967	4	Bustard, 1967		1.4625	Bustard, 1967	11.7		210	Bustard, 1967			30	Bustard, 1967
reptiles	Oedura tryoni						10.99	Bustard, 1967	2	eggs/clutch	Bustard, 1967	1	Bustard, 1967		1.78333	Bustard, 1967	3.56667		365	Bustard, 1967			30	Bustard, 1967
reptiles	Oedura lesueurii lesueurii						3.63	Bustard, 1967	2	eggs/clutch	Bustard, 1967	1	Bustard, 1967		1.11	Bustard, 1967	2.22		60	Bustard, 1967			30	Bustard, 1967
reptiles	Alligator mississippiensis	2350	Lance, 1989				79100	Schoeb et al., 2002	36.2	eggs/clutch	Lance, 1989	1	Lance, 1989	45	60	Lance, 1989	2172		60	Lance, 1989	12	Joanne & McNease, 1989	21.4	Joanne & McNease, 1989
amphibians	Bombina orientalis						7.218	Kaplan ,1997	94.1	eggs/clutch	Kaplan, 1992	1.5	Kaplan, personal communication	2.07375	0.00466947	Kaplan, 1992; Kaplan, 1997	0.659096		90	Kaplan, 1992			19.7	Kaplan, 1997
amphibians	Epipedobates femoralis	26.5	Hodl, 1990	-1.22185	3.24	Pough, 1980	1.41081	Hodl, 1990	14	mature ovarian eggs	Hodl, 1990	24	Hodl, 1990	1.75	0.00280616	Hodl, 1990	0.94287		365	Hodl, 1990			25.4236	Hodl, 1990
fishes	Pleuronectes ferrugineus						733.524	Mannin,g 1996	853149	eggs/season	Manning, 1996			0.84	0.000310339	Benoit, 1999	264.765		39.5	Manning, 1996			8.12	Manning, 1996
fishes	Engraulis ringens			-1.66756	2.604	Palomares et al., 1987	103.999	Claramunt et al., 2007	47500	eggs/batch	Claramunt et al., 2007	10.5	Claramunt et al., 2007		0.0002625	Llanos-Rivera & Castro, 2006	130.922		240	Claramunt et al., 2007			23	Llanos-Rivera & Castro, 2006
fishes	Culaea inconstans						1.84444	Moodie, 1986									2.6		28	Moodie, 1986			20.5	Moodie, 1986
fishes	Diplodus puntazzo						1187.22	Papdaki et al., 2008	3.81576e+06	eggs/year	Papdaki et al., 2008			0.85	0.000321555	Froese & Pauly, 2010	1226.98		120	Papdaki et al., 2008	11.87	Micale et al., 1996	19	Papdaki et al., 2008
fishes	Oncorhynchus tshawytscha	660	Kinnison et al., 1998	0.0133	3	Crawford, 1993	3832.32	Kinnison et al., 1998	6297.5	eggs/year	Kinnison et al., 1998				0.210833	Kinnison et al., 1998	1314.82		10.5	Teletchea et al., 2009			11	Kinnison et al., 1998
fishes	Reinhardtius hippoglossoides						9750	Gundersen et al., 2001	113700	vitellogenic oocytes	Gundersen et al., 2001	1	Gundersen et al., 2001	1.25	0.00102265	Gundersen et al., 2001	116.276		180	Gundersen et al., 2001	30.83	Ablert et al., 2001	5.5	Gundersen et al., 2001
fishes	Lepomis gibbosus	204.5	Olden et al., 2006	0.006	3.238	Carlander, 1977; Elwood & Holton, 1964	105.239	Olden et al., 2006	3981.07	eggs/season	Olden et al., 2006			1	0.000523599	Olden et al., 2006	2.08448		56	Teletchea et al., 2009	1.68	Burns, 1976	13	Olden et al., 2006
fishes	Micropterus dolomieui	447.5	Olden et al., 2006	0.0188	3.052	Beckman, 1948	2052.95	Olden et al., 2006	12589.3	eggs/season	Olden et al., 2006			2.3	0.00637063	Olden et al., 2006	80.2014		19.6	Teletchea et al., 2009			13	Olden et al., 2006
fishes	Micropterus salmoides	592.5	Olden et al., 2006	0.0104	3.11	Andreu-Soler et al., 2006	3389.18	Olden et al., 2006	50118.7	eggs/season	Olden et al., 2006			1.7	0.00257244	Olden et al., 2006	128.927		19.6	Teletchea et al., 2009	6.78	Brown & Murphy, 2004	14	Olden et al., 2006
fishes	Carassius auratus	362.5	Olden et al., 2006	0.0149	3.047	Esmaeli & Ebrahimi, 2006	840.229	Olden et al., 2006	199526	eggs/season	Olden et al., 2006			1.4	0.00143676	Olden et al., 2006	286.67		31.5	Teletchea et al., 2009			15	Olden et al., 2006
fishes	Ctenopharyngodon idellus	1075	Olden et al., 2006	0.0219	2.94	Li, 1998	20548.7	Olden et al., 2006	125893	eggs/season	Olden et al., 2006			1.3	0.00115035	Olden et al., 2006	144.82		59.5	Teletchea et al., 2009			19	Olden et al., 2006
fishes	Cyprinus carpio	1037.5	Olden et al., 2006	0.0168	3	Bauchot & Bauchot, 1978	18761.8	Olden et al., 2006	1.25893e+06	eggs/season	Olden et al., 2006			1.5	0.00176715	Olden et al., 2006	2224.7		84	Teletchea et al., 2009			17	Olden et al., 2006
fishes	Esox lucius	893	Olden et al., 2006	0.0058	3.066	Beckman, 1948	5555.7	Olden et al., 2006	316228	eggs/season	Olden et al., 2006			2.8	0.011494	Olden et al., 2006	3634.73		17.5	Teletchea et al., 2009			5	Olden et al., 2006
fishes	Ameiurus nebulosus	371.5	Olden et al., 2006	0.0087	3.065	Priegel, 1966	564.213	Olden et al., 2006	7943.28	eggs/season	Olden et al., 2006			3	0.0141372	Olden et al., 2006	112.296		31.5	Teletchea et al., 2009			21	Olden et al., 2006
fishes	Ictalurus punctatus	797.5	Olden et al., 2006	0.004	3.133	Muncy, 1959	3632.3	Olden et al., 2006	25118.9	eggs/season	Olden et al., 2006			3.8	0.0287309	Olden et al., 2006	721.688		49	Teletchea et al., 2009			21	Olden et al., 2006
fishes	Morone chrysops	362.5	Olden et al., 2006	0.0163	3.132	van Oosten, 1942	1247.21	Olden et al., 2006	501187	eggs/season	Olden et al., 2006			0.8	0.000268083	Olden et al., 2006	134.36		12.6	Teletchea et al., 2009			13	Olden et al., 2006
fishes	Morone saxatilis	850	Olden et al., 2006	0.0061	3.153	Mansueti, 1961	7392.44	Olden et al., 2006	2.51189e+06	eggs/season	Olden et al., 2006			3.2	0.0171573	Olden et al., 2006	43097.2		19.6	Teletchea et al., 2009			14	Olden et al., 2006
fishes	Perca flavescens	325	Olden et al., 2006	0.0079	3.083	Fortin & Magnin, 1972	362.046	Olden et al., 2006	100000	eggs/season	Olden et al., 2006			2.7	0.010306	Olden et al., 2006	1030.6		24.5	Teletchea et al., 2009			7	Olden et al., 2006
fishes	Sander vitreus	570	Olden et al., 2006	0.0083	3.097	Stroud, 1959	2275.22	Olden et al., 2006	316228	eggs/season	Olden et al., 2006			1.9	0.00359136	Olden et al., 2006	1135.69		14	Teletchea et al., 2009			4	Olden et al., 2006
fishes	Oncorhynchus mykiss	675	Olden et al., 2006	0.0118	3.006	Pidgeon, 1981	3721.94	Olden et al., 2006	6309.57	eggs/season	Olden et al., 2006			4	0.0335103	Olden et al., 2006	211.436		35	Teletchea et al., 2009	6	Tyler et al., 1990	6	Olden et al., 2006
fishes	Oncorhynchus nerka	356.5	Olden et al., 2006	0.0192	3	Crawford, 1993	869.921	Olden et al., 2006	1000	eggs/season	Olden et al., 2006			4.8	0.0579058	Olden et al., 2006	57.9058		49	Teletchea et al., 2009			6	Olden et al., 2006
fishes	Salmo trutta	802.5	Olden et al., 2006	0.0097	3.036	Leunda et al. '2006	5870.39	Olden et al., 2006	10000	eggs/season	Olden et al., 2006			4.5	0.0477129	Olden et al., 2006	477.129		9.1	Teletchea et al., 2009			4	Olden et al., 2006
fishes	Salvelinus fontinalis	550	Olden et al., 2006	0.0077	3.097	Saunders & Smith, 1955	1889.7	Olden et al., 2006	2511.89	eggs/season	Olden et al., 2006			4.3	0.0416298	Olden et al., 2006	104.569		31.5	Teletchea et al., 2009			4	Olden et al., 2006
fishes	Thymallus arcticus	514	Olden et al., 2006	0.0064	3	Crawford, 1993	869.099	Olden et al., 2006	6309.57	eggs/season	Olden et al., 2006			3	0.0141372	Olden et al., 2006	89.1995		17.5	Teletchea et al., 2009			7	Olden et al., 2006
invertebrates	Euchaeta norvegica						0.005776	Kiorboe and Sabatini, 1995	2.77	eggs/day	Kiorboe and Sabatini, 1995				4.8e-05	Kiorboe and Sabatini, 1995		0.00013296					15	Kiorboe and Sabatini, 1995
invertebrates	Oithona similis						4.8e-06	Kiorboe and Sabatini, 1995	4.5	eggs/day	Kiorboe and Sabatini, 1995				1.12e-07	Kiorboe and Sabatini, 1995		5.04e-07					15	Kiorboe and Sabatini, 1995
invertebrates	Pseudocalanus elongatus						6.74667e-05	Kiorboe and Sabatini, 1995	4.32667	eggs/day	Kiorboe and Sabatini, 1995				1.12e-06	Kiorboe and Sabatini, 1995		4.84587e-06					15	Kiorboe and Sabatini, 1995
invertebrates	Pseudocalanus minutus						6.88e-05	Kiorboe and Sabatini, 1995	4	eggs/day	Kiorboe and Sabatini, 1995				1.36e-06	Kiorboe and Sabatini, 1995		5.44e-06					15	Kiorboe and Sabatini, 1995
invertebrates	Pseudocalanus moultoni						4.08e-05	Kiorboe and Sabatini, 1995	7.51	eggs/day	Kiorboe and Sabatini, 1995				1.2e-06	Kiorboe and Sabatini, 1995		9.012e-06					15	Kiorboe and Sabatini, 1995
invertebrates	Pseudocalanus newmani						3.76e-05	Kiorboe and Sabatini, 1995	5.56	eggs/day	Kiorboe and Sabatini, 1995				8e-07	Kiorboe and Sabatini, 1995		4.448e-06					15	Kiorboe and Sabatini, 1995
invertebrates	Pseudodiaptomus marinus						5.2e-05	Kiorboe and Sabatini, 1995	6.48	eggs/day	Kiorboe and Sabatini, 1995				8e-07	Kiorboe and Sabatini, 1995		5.184e-06					15	Kiorboe and Sabatini, 1995
invertebrates	Acartia clausi						1.88e-05	Kiorboe and Sabatini, 1995	28.2525	eggs/day	Kiorboe and Sabatini, 1995				2.4e-07	Kiorboe and Sabatini, 1995		6.7806e-06					15	Kiorboe and Sabatini, 1995
invertebrates	Acartia tonsa						3.32e-05	Kiorboe and Sabatini, 1995	32.775	eggs/day	Kiorboe and Sabatini, 1995				3.68e-07	Kiorboe and Sabatini, 1995		1.20612e-05					15	Kiorboe and Sabatini, 1995
invertebrates	Acartia clausi hudsonica						2e-05	Kiorboe and Sabatini, 1995	20	eggs/day	Kiorboe and Sabatini, 1995				3.28e-07	Kiorboe and Sabatini, 1995		6.56e-06					15	Kiorboe and Sabatini, 1995
invertebrates	Calanoides carinatus						0.000384	Kiorboe and Sabatini, 1995	50.35	eggs/day	Kiorboe and Sabatini, 1995				2.48e-06	Kiorboe and Sabatini, 1995		0.000124868					15	Kiorboe and Sabatini, 1995
invertebrates	Calanus australis						0.0005888	Kiorboe and Sabatini, 1995	40	eggs/day	Kiorboe and Sabatini, 1995				1.92e-06	Kiorboe and Sabatini, 1995		7.68e-05					15	Kiorboe and Sabatini, 1995
invertebrates	Calanus marshallae						0.000832	Kiorboe and Sabatini, 1995	41.57	eggs/day	Kiorboe and Sabatini, 1995				1.504e-06	Kiorboe and Sabatini, 1995		6.25213e-05					15	Kiorboe and Sabatini, 1995
invertebrates	Calanus pacificus						0.0007164	Kiorboe and Sabatini, 1995	51.54	eggs/day	Kiorboe and Sabatini, 1995				2e-06	Kiorboe and Sabatini, 1995		0.00010308					15	Kiorboe and Sabatini, 1995
invertebrates	Centropages hamatus						8e-05	Kiorboe and Sabatini, 1995	28.5	eggs/day	Kiorboe and Sabatini, 1995				3.2e-07	Kiorboe and Sabatini, 1995		9.12e-06					15	Kiorboe and Sabatini, 1995
invertebrates	Centropages typicus						0.00011424	Kiorboe and Sabatini, 1995	76.694	eggs/day	Kiorboe and Sabatini, 1995				2.56e-07	Kiorboe and Sabatini, 1995		1.96337e-05					15	Kiorboe and Sabatini, 1995
invertebrates	Labidocera euchaeta						0.000384	Kiorboe and Sabatini, 1995	45	eggs/day	Kiorboe and Sabatini, 1995				1.28e-06	Kiorboe and Sabatini, 1995		5.76e-05					15	Kiorboe and Sabatini, 1995
invertebrates	Paracalanus parvus						2.4e-05	Kiorboe and Sabatini, 1995	29.7	eggs/day	Kiorboe and Sabatini, 1995				1.76e-07	Kiorboe and Sabatini, 1995		5.2272e-06					15	Kiorboe and Sabatini, 1995
invertebrates	Sinocalanus tenellus						4.08e-05	Kiorboe and Sabatini, 1995	34.64	eggs/day	Kiorboe and Sabatini, 1995				2.88e-07	Kiorboe and Sabatini, 1995		9.97632e-06					15	Kiorboe and Sabatini, 1995
invertebrates	Temora longicornis						0.000129067	Kiorboe and Sabatini, 1995	24.1367	eggs/day	Kiorboe and Sabatini, 1995				3.2e-07	Kiorboe and Sabatini, 1995		7.72373e-06					15	Kiorboe and Sabatini, 1995
invertebrates	Temora stylifera						0.0001008	Kiorboe and Sabatini, 1995	35.84	eggs/day	Kiorboe and Sabatini, 1995				4.72e-07	Kiorboe and Sabatini, 1995		1.69165e-05					15	Kiorboe and Sabatini, 1995
invertebrates	Tortanus discaudatus						0.00016	Kiorboe and Sabatini, 1995	36.12	eggs/day	Kiorboe and Sabatini, 1995				6.56e-07	Kiorboe and Sabatini, 1995		2.36947e-05					15	Kiorboe and Sabatini, 1995
invertebrates	Undinula vulgaris						0.0005416	Kiorboe and Sabatini, 1995	11.84	eggs/day	Kiorboe and Sabatini, 1995				1.76e-06	Kiorboe and Sabatini, 1995		2.08384e-05					15	Kiorboe and Sabatini, 1995
invertebrates	Cyclosa caroli						0.010605	Eberhand, 1979	9.1	eggs/day	Eberhand, 1979				0.00086	Eberhand, 1979		0.00091575					23	Eberhand, 1979
invertebrates	Cyclosa caroli sp. n						0.00425	Eberhand, 1979	2.45	eggs/day	Eberhand, 1979				0.00116	Eberhand, 1979		0.0003675					23	Eberhand, 1979
invertebrates	Dolichognatha sp. 1						0.00560667	Eberhand, 1979	2.7	eggs/day	Eberhand, 1979				0.00104	Eberhand, 1979		0.000351					23	Eberhand, 1979
invertebrates	Dolichognatha sp. 2						0.003115	Eberhand, 1979	2.05	eggs/day	Eberhand, 1979				0.00096	Eberhand, 1979		0.000246					23	Eberhand, 1979
invertebrates	Mecynogea lemniscata						0.053	Eberhand, 1979	3.15	eggs/day	Eberhand, 1979				0.00372	Eberhand, 1979		0.0015395					23	Eberhand, 1979
invertebrates	Synotaxus turbinatus						0.0049	Eberhand, 1979	5	eggs/day	Eberhand, 1979				0.00088	Eberhand, 1979		0.00055					23	Eberhand, 1979
SOURCES
Ablert, O.T., Nilssen, E.M., Stene, A., Gundersen, A.C., & Nedreaas, K.H. 2001. Maturity classes and spawning behaviour of Greenland halibut (Reinharditius hippoglossoides). Fish. Res. 51: 217-228.
Andreu-Soler, A., Oliva-Paterna, F. J. & Torralva, M. 2006. A review of length-weight relationships of fish from the Segura River basin (SE Iberian Peninsula). J. Appl. Ichthyol. 22: 295-296. *
Bauchot, R. & Bauchot, M. L. 1978. Coefficient de condition et indice pondéral chez les téléostéens. Cybium 3: 3-16. *
Beckman, W. C. 1948. The length-weight relationship, factors for conversion between standard and total lengths, and coeffecients of condition for several Michigan fishes. Trans. Am. Fish. Soc. 75: 237-256. *
Benoit, H. P. 1999. Variability in the rates of growth and development in marine fishes and their effect on the timing of early life history transitions. In: Biology, Vol. Master of Science. pp. 197. Memorial University of Newfoundland, St. John's, Newfoundland.
Brown, M.L., & Murphy, B.R. 2004. Seasonal dynamics of direct and indirect condition indices in relation to energy allocation in largemouth bass micropterus salmoides (Lacepede). Ecol. Freshw. Fish 13: 23-36.
Burns, J.R. 1976. The reproductive cycle and its environmental control in the pumpkinseed, Lepomis gibbosus (Pices: Centrarchidae). Copeia 1976: 449-455.
Bustard, H. R. 1967. Reproduction in the Australian Gekkonid Genus Oedura Gray 1842. Herpetol. 23: 276-284.
Carlander, K. D. 1977. Handbook of freshwater fishery biology. The University of Iowa State University Press, Ames, Iowa. *
Claramunt, G., Serra, R., Castro, L. R. & Cubillos, L. 2007. Is the spawning frequency dependent on female size? Empirical evidence in Sardinops sagax and Engraulis ringens off northern Chile. Fish. Res. 85: 248-257.
Crawford, R. 1993. World record game fishes 1993. The International Game Fish Association, Pompano Beach, Florida. *
Eberhard, W. G. 1979. Rates of egg production by tropical spiders in the field. Biotropica 11: 292-300.
Elwood, J. W. & Holton, G. D. 1964. An age and growth analysis of pumpkinseed (Lepomis gibbosus) from Horseshoe Lake, Montana. pp. 36. Mont. Fish. Game Dep. Job Compl. Rep. *
Esmaeli, H. R. & Ebrahimi, M. 2006. Length-weight relationships of some freshwater fishes of Iran. J. Appl. Ichthyol. 22: 328-329. *
Ettinger, A.O., & King, J.R. 1991. Consumption of green wheat enhances photostimulated ovarian growth in white-crowned sparrows. The Auk 98: 832-834.
Fortin, R. & Magnin, E. 1972. Croissance en longueur et en poids des perchaudes Perca flavescens de la Grande Anse de l'ile Perrot au lac Saint-Louis. J. Fish. Res. Board Can. 29: 517-523. *
Froese, R. & Pauly, D. (eds.) 2010. FishBase. World Wide Web electronic publication. www.fishbase.org, version (01/2010).
Gammonley, J.H. 1995. Spring feeding ecology of cinnamon teal in Arizona. Willson Bull. 107: 64-72.
Garamszegi LZ, Eeens M, Hurtrez-Bousses S, Moller AP. 2005. Testosterone, testes size, and mating success in birds: a comparative study. Horm. Behav. 47: 389-409.
Gregg, M.A., Barnett, J.K., & Crawford, J.A. 2008. Temporal variation in diet and nutrition of preincubating greater sage-grouse. Rangeland Ecol. Manage. 61: 535-542.
Giuliano, W.M., Lutz, R.S., & Patino, R. 1995. Physiological responses of northern bobwhite (Colinus virginianus) to chronic water deprivation. Physiol. Zoo. 68: 262-276.
Gundersen, A. C., Rønneberg, J. E. & Boje, J. 2001. Fecundity of Greenland halibut (Reinhardtius hippoglossoides Walbaum) in East Greenland waters. Fish. Res. 51: 229-236.
Hodl, W. 1990. Reproductive diversity in Amazonian lowland frogs. Fortschritte der Zoologie 38: 41-60.
Joanen, T. & McNease, L. L. 1989. Ecology and physiology of nesting and early development of the American alligator. Am. Zool. 29: 987-998.
Kaplan, R. H. 1992. Greater maternal investment can decrease offspring survival in the frog Bombina orientalis. Ecol. 73: 280-288.
Kaplan, R. H. & King, E. G. 1997. Egg size is a developmentally plastic trait: evidence from long term studies in the frog Bombina orientalis. Herpetol. 53: 149-165.
King, J. R. 1973. Energetics of reproduction in birds. In: Breeding biology of birds, (Farner, D. S., ed.). pp. 78-107. National Academy of Sciences, Washington, DC.
Kinnison, M. T., Unwin, M. J., Hershberger, W. K. & Quinn, T. P. 1998. Egg size, fecundity, and development rate of two introduced New Zealand chinook salmon (Oncorhynchus tshawytscha) populations. Can. J. Fish. Aquat. Sci. 55: 8.
Kiorboe, T. & Sabatini, M. 1995. Scaling of fecundity, growth and development in marine planktonic copepods. Mar. Ecol. Prog. Ser. 120: 14.
Krapu GL. 1981. The role of nutrient reserves in mallard reproduction. The Auk. 98(1): 29-38.
Lance, V. A. 1989. Reproductive cycle of the American alligator. Am. Zool. 29: 999-1018.
Leunda, P. M., Oscoz, J. & Miranda, R. 2006. Length-weight relationships of fishes tributaries of the Ebro River, Spain. J. Appl. Ichthyol. 22: 299-300. *
Li, S. 1998. Genetic characterization of major freshwater culture fishes in China. Shanghai Scientific & Technical Publishers, Shanghai, China. *
Llanos-Rivera, A. & Castro, L. R. 2006. Inter-population differences in temperature effects on Engraulis ringens yolk-sac larvae. Mar. Ecol. Prog. Ser. 312: 245-253.
Manning, A. J. 1996 An investigation of batch-spawning reproduction in captive yellowtail flounder, Pleuronectes ferrugineus. In: Biology & Ocean Sciences Centre, Vol. Master of Science. pp. 117. Memorial University of Newfoundland, St. John's Newfoundland.
Mansueti, R. 1961. Age, growth and movements of the striped bass, Roccus saxatilis, taken in size selective gear. Chesapeake Sci. 2: 9-36. *
Micale, V., Perdichizzi, F., & Basciano, G. 1996. Aspects of the reproductive biology of the sharpsnout seabream Diplodus puntazzo (Cetti, 1777). I Gametogenesis and gonadal cycle in captivity during the third year of life. Aquac. 140: 281-291.
Moodie, G. E. E. 1978. Meristic variation, asymmetry and aspects of the habitat of Culaea inconstans (Kirtland), the brook stickleback, in Manitoba. Can. J. Zool. 55: 6.
Muncy, R. J. 1959. Age and growth of channel catfish from the Des Moines River, Boone County, Iowa, 1955 and 1956. la. St. J. Sci. 34: 127-137. *
Olden, J. D., Poff, N. L. & Bestgen, K. R. 2006. Life-history strategies predict fish invasions and extirpations in the Colorado River basin. Ecol. Monogr. 76: 25-40.
Palomares, U. L., Muck, P. Mendo, J., Chuman, E., Gomez, O. and Pauly, D. 1987. Growth of the Peruvian anchoveta (Engraulir ringens), 1953 to 1982. p. 117-141. In D. Pauly and L Tsukayama (eds.) The Peruvian anchoveta and its upwelling ecosystem: three decades of change ICLARM Studies and Reviews 15,351 p. Institute del Mar del Peru (IMARPE), CPllao, Peru; Deutsche Gesellschaft Nr Technische Zusa…
Papadaki, M., Papadopoulou, M., Siggelaki, I. & Mylonas, C. C. 2008. Egg and sperm production and quality of sharpsnout sea bream (Diplodus puntazzo) in captivity. Aquac. 276: 187-197.
Pidgeon, R. W. J. 1981. Diet and growth of rainbow trout, Salmo gairdneri Richardson in two streams on the New England Tableland, New South Wales. . Aust. J. Mar. Freshwat. Res. 32: 967-974.
Pough, F. H. 1980. The Advantages of Ectothermy for Tetrapods. Am. Nat. 115: 92-112.
Priegel, G. R. 1966. Age-length and length-weight relationship of bullheads from Little Lake Butte des Mortes, 1959. Wis. Conserv. Dept. Res. Rep. Fish. 17: 6.
Saunders, J. W. & Smith, M. W. 1955. Standing crops of trout in a small Prince Edward Island stream. Can. Fish. Cult. 17: 32-39.
Schoeb, T., Heaton-Jones, T., Clemmons, R., Carbonneau, D., Woodward, A., Shelton, D. & Poppenga, R. 2002. Clinical and necropsy findings associated with increased mortality among American alligators of Lake Griffin, Florida. J. Wildl. Dis. 38: 320-337.
Stroud, R. H. 1959. Rate of growth and condition of game and pan fish in Cherokee and Douglas Reservoirs, Tennessee, and Hiwassee Reservoir, North Carolina. J. Tenn. Acad. Sci. 24: 60-74.
Teletchea, F., Fostier, A., Kamler, E., Gardeur, J.-N., Le Bail, P.-Y., Jalabert, B. & Fontaine, P. 2009. Comparative analysis of reproductive traits in 65 freshwater fish species: application to the domestication of new fish species. Rev. Fish. Biol. Fish. 19: 403-430.
Tyler CR, Sumpter JP, Witthames PR. 1990. The dynamics of oocyte growth during vitellogenesis in the rainbow trout (Oncorhynchus mykiss). Biol. Reprod. 43: 202-209.
van Oosten, J. 1942. The age and growth of the Lake Erie white bass, Lepibema chrysops (Rafinesque). Pap. Mich. Acad. Sci., Arts and Lett. 27: 307-334.
* - as in Froese, R. & Pauly, D. (eds.) 2010.FishBase. World Wide Web electronic publication. www.fishbase.org, version (01/2010).

## Sheet: Sperm Production
Organism	Species Latin Name	Body Length (mm)	BdyLngth Source	Mass-Langth Equation	Mass-Langth Equation Source	Body Mass (g)	BdyMass Source	Sperm Mass (g)	SprmMass Source	Sperm Production	Sperm Production Units	Sperm Production Source	Copulation Frequency	Copulation Frequency Units	Copulation Frequency Source	Degree of Polyandry	Degree of Polyandry Source	Ejaculate Size	EjacSize Units	Ejaculate Size (g)	Ejaculate Size Source	Sperm Concentration (#/mL)	Sperm Concentration Source	# Sperm/Ejaculate	# Sperm/Ejaculate Source	Ejaculate Production Rate (g/d)	Ejaculate Production Rate (W)	Ejaculate Prodcution Rate Source	Testes Mass (g)	Testes Mass Source	Somatic Mass (g)	Daily Sperm Production Rate (#/d)	Daily Sperm Production Rate (g/d)	Temperature (°C)	Temperature Source
mammals	Agouti paca					8000	Smith et al., 2003	5.77389e-11	Gage 1998	42000000	# sperm/gtestes/day	Hess & Franca, 2008																	16.065	Dubost et al. 2005	7983.94	674730000	0.0389582	38
mammals	Bos taurus					1866000	Moller, 1989	9.50577e-11	Gage 1998	7500000000	# sperm/day	Moller, 1989																	384	Moller, 1989	1865616	7500000000	0.712932	38
mammals	Bradypus tridactylus					3266.67	Peres et al., 2008											0.045	mL	0.045	Peres et al., 2008	9.19286e+07	Peres et al., 2008	4.13679e+06	Peres et al., 2008									38
mammals	Bubalus bubalis					37500	Smith et al., 2003	1.50599e-10	Gage, 1998; J. F. Gillooly, H. B. Vander Zanden, & A. Hayward, unpublished data	9500000000	# sperm/day	Amann, 1981																	277	Aman 1981	37223	9500000000	1.43069	38
mammals	Callithrix jacchus					292	Smith et al., 2003	4.86e-11	Gage, 1998; Anderson et al., 2005	17500000	# sperm/gtestes/day	Hess & Franca, 2008																	1.3	Kenagy & Trombulak, 1986	290.7	22750000	0.00110565	38
mammals	Capra hircus (African dwarf)					10057.5	Bitto & Eghunike, 2006	9.21435e-11	Gage, 1998; J. F. Gillooly, H. B. Vander Zanden, & A. Hayward, unpublished data	2.715e+09	# sperm/day	Bitto & Eghunike, 2006																	2.7087	Bitto & Eghunike	10054.8	2.715e+09	0.25017	38
mammals	Capra hircus (domestic)					54250	Smith et al., 2003	9.21435e-11	Gage, 1998; J. F. Gillooly, H. B. Vander Zanden, & A. Hayward, unpublished data	28000000	# sperm/gtestes/day	Hess & Franca, 2008						1.065	mL	1.065	Gage, 1998; Hidalgo et al., 2006	4762000000	Gage, 1998; Hidalgo et al., 2006	5071530000	Gage, 1998; Hidalgo et al., 2006				101	Leal et al. 2004	54149	2828000000	0.260582	38
mammals	Capricornis sumatraensis					92000	Suwanpugdee et al., 2009	7.1801e-11	Suwanpugdee et al., 2009; J. F. Gillooly, H. B. Vander Zanden, & A. Hayward, unpublished data									2.3	mL	2.3	Suwanpugdee et al., 2009	515800000	Suwanpugdee et al., 2009	1186340000	Suwanpugdee et al., 2009									38
mammals	Chincilla spp.					492.5	Smith et al., 2003	6.15661e-11	Gage, 1998 ; J. F. Gillooly, H. B. Vander Zanden, & A. Hayward, unpublished data	59000000	# sperm/gtestes/day	Hess & Franca, 2008																	5.2	Kenagy & Trombulak, 1986	487.3	306800000	0.0188885	38
mammals	Dasyprocta sp.					3003	Smith et al., 2003	5.77389e-11	Gage, 1998	52500000	# sperm/gtestes/day	Hess & Franca, 2008																	5.03	Mollineau et al. 2008	2997.97	264075000	0.0152474	38
mammals	Equus asinus					244999	Smith et al., 2003	3.24046e-11	Gage, 1998; J. F. Gillooly, H. B. Vander Zanden, & A. Hayward, unpublished data	40000000	# sperm/gtestes/day	Hess & Franca, 2008																	202.34	Anderson et al., 2004	244797	8093600000	0.26227	38
mammals	Equus caballus					473000	Moller, 1989	5.24329e-11	Gage, 1998; J. F. Gillooly, H. B. Vander Zanden, & A. Hayward, unpublished data	5300000000	# sperm/day	Moller, 1989																	340	Moller, 1989	472660	5300000000	0.277894	38
mammals	Felis catus					3100	Franca & Godinho, 2003	1.87967e-11	Gage, 1998; J. F. Gillooly, H. B. Vander Zanden, & A. Hayward, unpublished data	16000000	# sperm/gtestes/day	Franca & Godinho, 2003						0.2469	mL	0.2469	Long et al., 1996	222300000	Long et al., 1996	54885870	Long et al., 1996	0.302294	0.0244914		4.2	Franca & Godinho 2003	3095.8	67200000	0.00126314	38
mammals	Homo sapiens					63540	Moller, 1989	3.64e-11	Gage, 1998; Joshi et al., 2000; Anderson et al., 2005	144000000	# sperm/day	Moller, 1989																	40	Moller, 1989	63500	144000000	0.0052416	38
mammals	Hydrochoerus hydrochaeris					62449.6	Smith et al., 2003	2.3588e-11	Anderson et al., 2005; Batalha & Oba, 2006	10000000	# sperm/gtestes/day	Hess & Franca, 2008																	34.4	Moreira et al. 1997	62415.2	344000000	0.00811427	38
mammals	Lagenorhynchus obliquidens					91050	Kita et al., 2001; Miller et al., 2002; Plon & Bernard, 2006	9.36754e-12	Kita et al., 2001; Miller et al., 2002; Plon & Bernard, 2006; Gillooly et al., unpublished									12	mL	12	Miller et al., 2002	620000000	Miller et al., 2002	7440000000	Miller et al., 2002									38
mammals	Macaca mulatta					9200	Moller, 1989	6.94e-11	Gage, 1998; Anderson et al., 2005	1100000000	# sperm/day	Moller, 1989																	49	Moller, 1989	9151	1100000000	0.07634	38
mammals	Mesocricetus auratus					100	Moller, 1989	1.58407e-10	Gage, 1998	74000000	# sperm/day	Moller, 1989																				74000000	0.0117221	38
mammals	Mesocricetus auratus					105	Smith et al., 2003	1.58407e-10	Gage, 1998	30000000	# sperm/gtestes/day	Hess & Franca, 2008																	3	Moller, 1989	102	90000000	0.0142566	38
mammals	Mus musculus					28.7	Thayer et al., 2001	8.90911e-11	Gage, 1998; J. F. Gillooly, H. B. Vander Zanden, & A. Hayward, unpublished data	3920000	# sperm/day	Thayer et al., 2001																	0.119	Kenagy & Trombulak, 1986	28.581	3920000	0.000349237	38
mammals	Oryctolagus cuniculus					4100	Moller, 1989	7.22251e-11	Gage, 1998	160000000	# sperm/day	Moller, 1989																	5.51	Moller, 1989	4094.49	160000000	0.011556	38
mammals	Ovis aries					80000	Moller, 1989	9.34188e-11	Gage, 1998	9600000000	# sperm/day	Moller, 1989																	500	Moller, 1989	79500	9600000000	0.896821	38
mammals	Panthera onca					100000	Smith et al., 2003	2.1042e-11	Gage, 1998; Anderson et al., 2005	15000000	# sperm/gtestes/day	Hess & Franca, 2008																	85.3	Anderson et al., 2004	99914.7	1279500000	0.0269232	38
mammals	Rattus norvegicus					560	Moller, 1989	3.72955e-11	Gage, 1998; J. F. Gillooly, H. B. Vander Zanden, & A. Hayward, unpublished data	86000000	# sperm/day	Moller, 1989																	3.8	Moller, 1989	556.2	86000000	0.00320741	38
mammals	Sus scrofa					172000	Moller, 1989	1.14649e-10	Gage, 1998; J. F. Gillooly, H. B. Vander Zanden, & A. Hayward, unpublished data	16200000000	# sperm/day	Moller, 1989																	720	Moller, 1989	171280	16200000000	1.85732	38
birds	Anas platyrhynchos					1140	Moller, 1988	9.70983e-12	Maeda et al., 1984	1020000000	# sperm/ejaculate	Moller, 1988	1	copulations/female/day during the breeding period	Birkhead et al., 1987; Moller, 1988			0.15	mL	0.15	Moller, 1988	6800000000	Moller, 1988	1020000000	Moller, 1988	0.15	0.0121528	Moller, 1988	8.95	Moller, 1988	1131.05	1020000000	0.00990403	40	King, 1973
birds	Anas acuta																	0.0913333	mL	0.0913333	Penfold et al., 2000	2500000000	Penfold et al., 2000	2.28333e+08	Penfold et al., 2000
birds	Anser anser					3460	Moller, 1988	9.70983e-12	Maeda et al., 1984	93600	# sperm/ejaculate	Moller, 1988	1	copulations/female/day during the breeding period	Birkhead et al., 1987; Moller, 1988			0.39	mL	0.39	Moller, 1988	240000	Moller, 1988	93600	Moller, 1988	0.39	0.0315972	Moller, 1988	4	Cocker et al., 2002	3456	93600	9.0884e-07	40	King, 1973
birds	Branta sandwicensis					2155	Moller, 1988	9.70983e-12	Maeda et al., 1984	975000	# sperm/ejaculate	Moller, 1988	1	copulations/female/day during the breeding period	Birkhead et al., 1987; Moller, 1988			0.15	mL	0.15	Moller, 1988	6500000	Moller, 1988	975000	Moller, 1988	0.15	0.0121528	Moller, 1988	1.37	Moller, 1988	2153.63	975000	9.46708e-06	40	King, 1973
birds	Columba livia					393	Moller, 1988	2.51036e-11	McFarlane, 1971; Vernon & Woolley, 1999	5550000	# sperm/ejaculate	Moller, 1988	1	copulations/female/day during the breeding period	Birkhead et al., 1987; Moller, 1988			0.015	mL	0.015	Moller, 1988	370000000	Moller, 1988	5550000	Moller, 1988	0.015	0.00121528	Moller, 1988	1.02	Moller, 1988	391.98	5550000	0.000139325	40	King, 1973
birds	Coturnix coturnix					100	Moller, 1988	1.14818e-11	Lake et al., 1968; Thurston & Hess, 1987; Soley & Roberts, 1994; Vernon & Woolley, 1999; Immler et al., 2007	57000000	# sperm/ejaculate	Moller, 1988	1	copulations/female/day during the breeding period	Birkhead et al., 1987; Moller, 1988			0.01	mL	0.01	Moller, 1988	5700000000	Moller, 1988	57000000	Moller, 1988	0.01	0.000810185	Moller, 1988	3.12	Moller, 1988	96.88	57000000	0.000654465	40	King, 1973
birds	Coturnix japonica					100	Tuttle & Pruett-Jones, 2004	1.14818e-11	Lake et al., 1968; Thurston & Hess, 1987; Soley & Roberts, 1994; Vernon & Woolley, 1999; Immler et al., 2007	308000000	# sperm/day	Tuttle & Pruett-Jones, 2004						0.02	mL	0.02	Tuttle & Pruett-Jones, 2004; Chelmonska et al., 2006	1200000000	Wentworth & Mellen, 1963	24000000	Wentworth & Mellen 1963; Chelmonska et al., 2006; Tuttle & Pruett-Jones, 2004	0.000256667	2.07948e-05	Wentworth & Mellen, 1963; Tuttle & Pruet-Jones, 2004				308000000	0.00353641	40	King, 1973
birds	Falco mexicanus					550	Moller, 1988	1.14384e-10	Gee et al., 1993	1500000	# sperm/ejaculate	Moller, 1988	1	copulations/female/day during the breeding period	Birkhead et al., 1987; Moller, 1988			0.075	mL	0.075	Moller, 1988	20000000	Moller, 1988	1500000	Moller, 1988	0.075	0.00607639	Moller, 1988	2.25	Moller, 1988	547.75	1500000	0.000171577	40	King, 1973
birds	Falco sparverius					95	Moller, 1988	1.14384e-10	Gee et al., 1993	476000	# sperm/ejaculate	Moller, 1988	1	copulations/female/day during the breeding period	Birkhead et al., 1987; Moller, 1988			0.014	mL	0.014	Moller, 1988	34000000	Moller, 1988	476000	Moller, 1988	0.014	0.00113426	Moller, 1988	1.35	Moller, 1988	93.65	476000	5.4447e-05	40	King, 1973
birds	Gallus gallus					2300	Tuttle & Pruett-Jones, 2004	1.14818e-11	Lake et al., 1968; Thurston & Hess, 1987; Soley & Roberts, 1994; Vernon & Woolley, 1999; Immler et al., 2007	2000000000	# sperm/day	Tuttle & Pruett-Jones, 2004						0.03	uL	3e-05	Pizzari & Birkhead, 2000	1.53333e+10	Pizzari & Birkhead, 2000	460000	Pizzari & Birkhead, 2000	0.130435	0.0105676		15.045	Garamszegi et al., 2005	2284.95	2000000000	0.0229637	40	King, 1973
birds	Grus candensis					4500	Moller, 1988	7.41268e-12	J. F. Gillooly, H. B. Vander Zanden, & A. Hayward, unpublished data; Stelzer et al., 2008	26250000	# sperm/ejaculate	Moller, 1988	1	copulations/female/day during the breeding period	Birkhead et al., 1987; Moller, 1988			0.105	mL	0.105	Moller, 1988	250000000	Moller, 1988	26250000	Moller, 1988	0.105	0.00850694	Moller, 1988	2.02	Moller, 1988	4497.98	26250000	0.000194583	40	King, 1973
birds	Malurus lamberti					8.1	Tuttle & Pruett-Jones, 2004			125000000	# sperm/day	Tuttle & Pruett-Jones, 2004						2	uL	0.002	Pruett-Jones & Tuttle 2007	6238000000	Pruett-Jones & Tuttle, 2007	11286000	Pruett-Jones & Tuttle, 2007	2.00385e-05	1.62349e-06	Pruett-Jones & Tuttle, 2007				125000000
birds	Malurus luconotus					7.6	Tuttle & Pruett-Jones, 2004			183000000	# sperm/day	Tuttle & Pruett-Jones, 2004						9.8	uL	0.0098	Pruett-Jones & Tuttle 2007	9951000000	Pruett-Jones & Tuttle, 2007	103224000	Pruett-Jones & Tuttle, 2007	1.83901e-05	1.48994e-06	Pruett-Jones & Tuttle, 2007				183000000
birds	Malurus splendens					9.4	Tuttle & Pruett-Jones, 2004			69570000	# sperm/day	Tuttle & Pruett-Jones, 2004						6.29	uL	0.00629	Pruett-Jones & Tuttle 2007	6755000000	Pruett-Jones & Tuttle, 2007	56723000	Pruett-Jones & Tuttle, 2007	1.0299e-05	8.34413e-07	Pruett-Jones & Tuttle, 2007				69570000
birds	Meleagris gallopavo					8700	Tuttle & Pruett-Jones, 2004	9.95268e-12	Thurston & Hess, 1987; Maeda et al., 1984	520000000	# sperm/day	Tuttle & Pruett-Jones, 2004						0.443333	mL	0.443333	Kotlowska et al., 2005	6.74e+09	Kotlowska et al., 2005	2.98807e+09	Kotlowska et al., 2005	0.0771513	0.00625069		27.99	Garamszegi et al., 2005	8672.01	520000000	0.00517539	40	King, 1973
birds	Melopsittacus undulatus					33	Moller, 1991											0.00825	mL	0.00825	Samour et al., 1986	10400000000	Samour et al., 1986	85800000	Samour et al., 1986
birds	Numida meleagris					1850	Moller, 1988	1.67044e-11	Thurston & Hess, 1987; Maeda et al., 1984	67275000	# sperm/ejaculate	Moller, 1988	1	copulations/female/day during the breeding period	Birkhead et al., 1987; Moller, 1988			0.075	mL	0.075	Moller, 1988	897000000	Moller, 1988	67275000	Moller, 1988	0.075	0.00607639	Moller, 1988	3.78	Moller, 1988	1846.22	67275000	0.00112379	40	King, 1973
birds	Passer domesticus					28	Tuttle & Pruett-Jones, 2004	1.92415e-11	Jamieson et al., 2006; J. F. Gillooly, H. B. Vander Zanden, & A. Hayward, unpublished data	31000000	# sperm/day	Tuttle & Pruett-Jones, 2004																	0.42	Garamszegi et al., 2005	27.58	31000000	0.000596486	40	King, 1973
birds	Spheniscus magellanicus					4466.8	Garamszegi et al., 2005	1.31298e-11	O'Brien et al., 1999									0.0356	mL	0.0356	Garamszegi et al., 2005	608400000	? Hannah	21659040	Garamszegi et al., 2005
birds	Taeniopygia guttata					15	Tuttle & Pruett-Jones, 2004	2.13642e-11	Vernon & Wooley, 1999; Birkhead et al., 2005	1900000	# sperm/day	Tuttle & Pruett-Jones, 2004																	0.05	Garamszegi et al., 2005	14.95	1900000	4.0592e-05	40	King, 1973
birds	Zenaida macroura					126	Moller, 1988	2.51036e-11	Vernon & Wooley, 1999; McFarlane, 1971	1700000	# sperm/ejaculate	Moller, 1988	1	copulations/female/day during the breeding period	Birkhead et al., 1987; Moller, 1988														0.61	Moller, 1988	125.39	1700000	4.26761e-05	40	King, 1973
fishes	Brycon cephalus																	4	mL	4	Ninhaus-Silveira et al., 2006	9600000	Ninhaus-Silveira et al., 2006	38400000	Ninhaus-Silveira et al., 2006
fishes	Cyprinus carpio					875	Billard et al., 1993	8.27766e-12	Psenicka et al., 2009	1900000000000	sperm/kgFW/year	Saad & Billard, 1987										22000000000	Billard et al., 1993		Billard et al., 1993	0.207036	0.0167738		57.243	Billard 1986	817.757	4.55479e+09	0.037703	20	Saad & Billard, 1987
fishes	Esox spp.					1156	Alavi et al., 2009	7.31262e-12	Alavi et al., 2009	600000000	sperm/g/yr	Billard, 1986																	22.6667	Billard 1986	1133.33	1.90027e+09	0.013896	5.5	Alavi et al., 2009
fishes	Oncorhynchus mykiss					3721.94	Olden et al., 2006	1.41339e-11	Lahnsteiner & Manosour 2004; Tuset et al., 2008	7000000000	sperm/g/yr	Billard, 1986																				7.13796e+10	1.00887	13	Billard, 1986
fishes	Poecilia reticulata	22.5	Reynolds & Gross, 1992	mass = (6*10^(-5)) * (length^3.3272)	Hernandez et al,. 2004	1.89292	Reynolds & Gross 1992; Hernandez et al., 2004	1.41339e-11	Skinner & Watt, 2006	2700000000	sperm/g/yr	Billard, 1986																	0.0901392	Billard 1986	1.80278	1.40024e+07	0.000197909	26	Skinner & Watt, 2006
fishes	Salmo trutta fario					282.727	Billard, 1983	1.41339e-11	Lahnsteiner & Manosour, 2004; Tuset et al., 2008	68000000	sperm/gFW/year	Billard et al., 1983										8578950000000	Billard, 1993		Billard, 1993	6.13973e-06	4.97432e-07		0.71	Billard 1983	282.017	5.26725e+07	0.000744467	7.22222	Ellis & Gowing, 1957
fishes	Sparisoma radians	160	Munoz & Warner, 2004	mass = 0.0179 * ((length/10) ^3.0348)	Bouchon-Navaro et al., 2006	80.7451	Munoz & Warner, 2004; Bouchon-Navaro et al., 2006	1.41339e-11	Robinson & Prince, 2003	8940000	sperm/spawn	Marconato & Shapiro, 1996	10	spawns/day	Marconato & Shapiro, 1996																	89400000	0.00126357	20	Afonso et al., 2008
fishes	Thalassoma bifasciatum	130	Feddern, 1965	mass = 0.01071 * ((length/10)^2.916)	Claro & Garcia-Arteaga, 1994 as in Froese & Pauly, 2010	18.9692	Feddern 1965; Claro & Garcia-Arteaga, 1994 as in Froese & Pauly, 2010	4.19e-12	Robinson & Prince, 2003	8.435e+06	sperm/spawn	Shapiro et al., 1994	40	spawns/day	Warner et al., 1975														0.03	Warner & Robertson, 1978	18.9392	3.374e+08	0.00141371	22	Holt & Riley, 2001
invertebrates	Drosophila bifurca					0.003895	Bjork et al., 2007	3.20614e-10	Shoup, 1967; Perotti, 1973; Heming, 2003; Dallai et al., 2008	89.4	# sperm/day	Bjork et al., 2007																	0.000375	Bjork et al., 2007	0.00352	89.4	2.86629e-08	20	Assumed laboratory conditions
invertebrates	Caenorhabditis elegans					2e-06	Lamunyon & Ward, 1998	4.04788e-11	Lamunyon & Ward, 1998	1260	# sperm/day	Lamunyon & Ward, 1998																				1260	5.10033e-08	21.75	Lamunyon and Ward, 1998
invertebrates	Drosophila wassermani	1.11	Pitnick & Markow, 1994	mass = 0.0305 * ((3.5 * thorax length)^2.6)	Honek, 1993	0.00355945	Pitnick & Markow, 1994; Honek, 1993	3.20614e-10	Shoup, 1967; Perotti, 1973; Heming, 2003; Dallai et al., 2008	280	# sperm/copulation	Pitnick & Markow, 1994	3.12	copulations/day	Pitnick & Markow, 1994														7.5e-05	Pitnick, 1996	0.00348445	873.6	2.80088e-07	24	Pitnick & Markow, 1994
invertebrates	Drosophila acanthoptera	1.1	Pitnick & Markow, 1994	mass = 0.0305 * ((3.5 * thorax length)^2.6)	Honek, 1993	0.00347605	Pitnick & Markow, 1994; Honek, 1993	3.20614e-10	Shoup, 1967; Perotti, 1973; Heming, 2003; Dallai et al., 2008	1018	# sperm/copulation	Pitnick & Markow, 1994	2.07	copulations/day	Pitnick & Markow, 1994														0.00011	Pitnick, 1996	0.00336605	2107.26	6.75617e-07	24	Pitnick & Markow, 1994
invertebrates	Drosophila nannoptera	1.03	Pitnick & Markow, 1994	mass = 0.0305 * ((3.5 * thorax length)^2.6)	Honek, 1993	0.00292597	Pitnick & Markow, 1994; Honek, 1993	3.20614e-10	Shoup, 1967; Perotti, 1973; Heming, 2003; Dallai et al., 2008	75	# sperm/copulation	Pitnick & Markow, 1994	2.3	copulations/day	Pitnick & Markow, 1994														7e-05	Pitnick, 1996	0.00285597	172.5	5.53059e-08	24	Pitnick & Markow, 1994
invertebrates	Drosophila pachea	1.04	Pitnick & Markow, 1994	mass = 0.0305 * ((3.5 * thorax length)^2.6)	Honek, 1993	0.00300099	Pitnick & Markow, 1994; Honek, 1993	3.20614e-10	Shoup, 1967; Perotti, 1973; Heming, 2003; Dallai et al., 2008	44	# sperm/copulation	Pitnick & Markow, 1994	4.32	copulations/day	Pitnick & Markow, 1994														0.00016	Pitnick, 1996	0.00284099	190.08	6.09423e-08	24	Pitnick & Markow, 1994
invertebrates	Papilio machaon					0.312	Svard & Wiklund, 1989			3.56	mg spermatophore/ejaculate	Svard & Wiklund, 1986				1.16	Karlsson, 1995	6.555	mg	0.006555	Svard & Wiklund, 1986	31000	Svard & Wiklund, 1986	119500	Svard & Wiklund, 1986	1.34247e-06	1.08765e-07	Svard & Wiklund, 1989
invertebrates	Bulinus (physopsis) globosus	13	Rudolph, 1983	Shell height -shell weight and shell height-soft part weight relationships for Pomacea canaliculata (family Ampullariidae) following Estebent (1998):Log(shell W)=2.59+3.456*log(Shell height) and Log(W of soft parts)=-3.470+3.253*log(shell height)	Estebent, 1998	18.1896	Rudolph, 1983; Estebent, 1998	5.46657e-11	Appleton & Brackenbury, 1997	50000	sperm/day	Rudolph, 1983																				50000	2.73329e-06	25	Rudolph, 1983
invertebrates	Chorthippus parallelus erythropus					0.113547	Reinhardt, 2007																	433000	Reinhardt, 2007				0.00522667	Reinhardt, 2007	0.10832
invertebrates	Orthophagus taurus					0.08513	Simmons & Kotiaho, 2002											3.97	mg	0.00397	Simmons & Kotiaho, 2002								0.00275	Simmons & Kotiaho, 2002	0.08238			25	Simmons & Kotiaho, 2002
Sources
Afonso, P., Morato, T. & Santos, R. S. 2008. Spatial patterns in reproductive traits of the temperate parrotfish Sparisoma cretense. Fish. Res. 90: 92-99.
Alavi, S. M., Rodina, M., Viveiros, A. T., Cosson, J., Gela, D., Boryshpolets, S. & Linhart, O. 2009. Effects of osmolality on sperm morphology, motility and flagellar wave parameters in Northern pike (Esox lucius L.). Theriogenology. 72: 32-34.
Amann, R. P. 1981. A critical review of methods for evaluation of spermatogenesis from seminal characteristics. J. Androl. 2: 37-58.
Anderson, M. J., Nyholt, J. & Dixson, A. F. 2004. Sperm competition affects the structure of the mammalian vas deferens. J. Zool. 264: 97-103.
Anderson, M. J., Nyholt, J. & Dixson, A. F. 2005. Sperm competition and the evolution of sperm midpiece volume in mammals. J. Zool. 267: 135-142.
Appleton, C. C. & Brackenbury, T. D. 1997. A comparative study of the mature spermatazoa of Bulinus Africanus (Krauss, 1848) and B. Globosus (Morelet, 1866) (Gastropoda: Planorbidae). J. Mollus. Stud. 63: 389-399.
Batalha, L. M. & Oba, E. 2006. Morphometrical and morphological characterization of capybara (Hydrochoerus hydrochaeris) spermatic cells. Arch. Vet. Sci. 11: 66-72.
Billard, R. 1983. A quantitative analysis of spermatogenesis in the trout, Salmo trutta fario. Cell Tissue Res. 230: 495-502.
Billard, R., Choisis, J. P. & Reinaud, P. 1983. Stimulation of spermiation in carp in response to LH-RH and D-Ala6-LH-RH Ethylamide. Aquac. 35: 173-176.
Birkhead, T. R., Atkin, L. & MÃ¸ller, A. P. 1987. Copulation behaviour of birds. Behaviour 101: 101-138.
Birkhead, T. R., Pellatt, E. J., Brekke, P., Yeates, R. & Castillo-Juarez, H. 2005. Genetic effects on sperm design in the zebra finch. Nature 434: 383-387.
Bitto, I. I. & Egbunike, G. N. 2006. Seasonal variations in sperm production, gonadal and extragonadal sperm reserves in pubertal West African dwarf bucks in their native tropical environment. Livest. Res. Rural Dev. 18.
Bjork, A., Dallai, R. & Pitnick, S. 2007. Adaptive modulation of sperm production rate in Drosophila bifurca, a species with giant sperm. Biol. Letts. 3: 517-519.
Bouchon-Navaro, Y., Bouchon, C., Kopp, D. & Louis, M. 2006. Weight-length relationships for 50 fish species collected in seagrass beds of the Lesser Antilles. J. Appl. Ichthyol. 22: 322-324.
Chelmonska, B., Lukaszewicz, E., Kowalczyk, A. & Jerysz, A. 2006. The effect of DMA level on morphology and fertilising ability of Japanese quail (Coturnix japonica) spermatozoa. Theriogenology 65: 451-458.
Claro, R. & Garcia-Arteaga, J. P. (1994) Crecimiento. In: Ecología de los peces marinos de Cuba. pp. 321-402. Instituto de Oceanologia Academia de Ciencias de Cuba and Centro de Investigaciones de Quintana Roo, Mexico.
Coker, C. R., McKinney, F., Hays, H., Briggs, S. V. & Cheng, K. M. 2002. Intromittent organ morphology and testis size in relation to mating system in waterfowl. Auk 119: 403-413.
Dallai, R., Mercati, D. & Giusti, F. 2008. Structural organization of the "zipper line" in Drosophila species with giant spermatozoa. J. Struct. Biol. 161: 43-54.
Dubost, G., Henry, O. & Comizzoli, P. 2005. Seasonality of reproduction in the three largest terrestrial rodents of French Guiana forest. Mammal. Biol. - Zeitschrift fur Saugetierkunde 70: 93-109.
Ellis, R. J. & Gowing, H. 1957. Relationship between food supply and condition of wild brown trout, Salmo trutta Linnaeus, in a Michigan stream. Limnol. Oceanogr. 2: 299-308.
Estebenet, A. L. 1998. Allometric Growth and insight on sexual dimorphism in Pomacea Canaliculata (Gastropoda: Ampullariidae). Malacologia 39: 207-213.
Feddern, H. A. 1965. The spawning, growth, and general behavior of the Bluehead Wrasse, Thalassoma bifasciatum (Pisces: Labridae). Bull. Mar. Sci. 15: 896-941.
Franca, L. R. & Godinho, C. L. 2003. Testis morphometry, seminiferous epithelium cycle length, and daily sperm production in domestic cats (Felis catus). Biol. Reprod. 68: 1554-1561.
Froese, R. & Pauly, D. (eds.) 2010. FishBase. World Wide Web electronic publication. www.fishbase.org, version (01/2010).
Gage, M. J. 1998. Mammalian sperm morphometry. Proc. R. Soc. Lond. Ser. B-Biol. Sci. 265: 97-103.
Garamszegi, L. Z., Eens, M., Hurtrez-Bousses, S. & Moller, A. P. 2005. Testosterone, testes size, and mating success in birds: a comparative study. Horm. Behav. 47: 389-409.
Gee, G. F., Morrell, C. A., Franson, J. C. & Pattee, O. H. 1993. Cryopreservation of American kestrel semen with dimethylsulfoxide. J. Raptor Res. 27: 21-25.
Heming, B. S. 2003. Insect Development and Evolution. Comstock Pub. Associates, Ithaca.
Hernández, M. U., Cabrera Peña, J. & Quesada, M. P. 2004. Fertility, fecundity and gonadosomatic index of Poecilia reticulata (Pisces: Poeciliidae) in Heredia, Costa Rica. Rev. Biol. Trop. 52: 945-950.
Hess, R. A. & Franca, L. R. (2008) Spermatogenesis and cycle of the seminiferous epithelium. In: Molecular Mechanisms in Spermatogenesis, (Cheng, C. Y., ed.). pp. Landes Bioscience and Springer Science + Business Media.
Hidalgo, M., Rodriguez, I. & Dorado, J. 2006. Influence of staining and sampling procedures on goat sperm morphometry using the sperm class analyzer. Theriogenology 66: 996-1003.
Holt, G. J. & Riley, C. M. (2001) Laboratory spawning of coral reef fishes: effects of temperature and photoperiod. pp. UJNR Techn. Rept. 28. P. 33-38.
Honek, A. 1993. Intraspecific variation in body size and fecundity in insects: a general relationship. Oikos 66: 483-492.
Immler, S., Saint-Jalme, M., Lesobre, L., Sorci, G., Roman, Y. & Birkhead, T. R. 2007. The evolution of sperm morphometry in pheasants. J. Evol. Biol. 20: 1008-1014.
Jamieson, B. G. M., Hodgson, A. & Spottiswoode, C. N. 2006. Ultrastructure of the spermatozoon of Myrmecocichla formicivora (Vieillot, 1881) and Philetairus socius (Latham, 1790) (Aves; Passeriformes), with a new interpretation of the passeridan acrosome. Acta Zool. 87: 297-304.
Joshi, N. V., Medina, H., Colasante, C. & Osuna, A. 2000. Ultrastructural investigation of human sperm using atomic force microscopy. Arch. Androl. 44: 51-57.
Karlsson, B. 1995. Resource allocation and mating systems in butterflies. Evol. 49: 955-961.
Kenagy, G. J. & Trombulak, S. C. 1986. Size and function of mammalian testes in relation to body size. J. Mammal. 67: 1-22.
King, J. R. 1972. Postnuptial and postjuvenal molt in rufous-collared sparrows in northwestern Argentina. Condor 74: 5-16.
Kita, S., Yoshioka, M., Kashiwagi, M., Ogawa, S. & Tobayama, T. 2001. Comparative external morphology of Cetacean spermatozoa. Fish. Sci. 67: 482-492.
Kotlowska, M., Kowalski, R., Glogowski, J., Jankowski, J. & Ciereszko, A. 2005. Gelatinases and serine proteinase inhibitors of seminal plasma and the reproductive tract of turkey (Meleagris gallopavo). Theriogenology 63: 1667-1681.
Lahnsteiner, F. & Manosour, N. 2004. Sperm fine structure of the pikeperch, Sander lucioperca (Percidae, Telostei). J. Submicrosc. Cytol. Pathol. 36: 309-312.
Lake, P. E., Smith, W. & Young, D. 1968. Ultrastructure of ejaculated fowl spermatozoon. Quart. J. Exp. Physiol. Cogn. Med. Sci. 53: 356-&.
LaMunyon, C. & Ward, S. 1998. Larger sperm outcompete smaller sperm in the nematode Caenorhabdites elegans. Proc Biol Sci 265: 1997 - 2002.
Leal, M. C., Becker-Silva, S. C., Chiarini-Garcia, H. & Franca, L. R. 2004. Sertoli cell efficiency and daily sperm production in goats (Capra hircus). Anim. Reprod. 1: 122-128.
Long, J. A., Wildt, D. E., Wolfe, B. A., Critser, J. K., DeRossi, R. V. & Howard, J. 1996. Sperm capacitation and the acrosome reaction are compromised in teratospermic domestic cats. Biol. Reprod. 54: 638-46.
Maeda, T., Terada, T. & Tsutsumi, Y. 1984. Morphological observations on frozen and thawed muscovy spermatozoa. Br. Poult. Sci. 25: 409-413.
Marconato, A. & Shapiro, D. Y. 1996. Sperm allocation, sperm production and fertilization rates in the bucktooth parrotfish. Anim. Behav. 52: 971-980.
McFarlane, R. W. (1971) The ultrastructure and phylogenetic significance of avian spermatozoa. Vol. Ph.D. Thesis. pp. 99. University of Florida, Gainesville.
Miller, D. L., Styer, E. L., Decker, S. J. & Robeck, T. 2002. Ultrastructure of the spermatozoa from three Odontocetes: a killer whale (Orcinus orca), a Pacific white-sided dolphin (Lagenorhynchus obliquidens) and a beluga (Delphinapterus leucas). Anat. Histol. Embryol. 31: 158-168.
Moller, A. P. 1989. Ejaculate quality, testes size and sperm production in mammals. Func. Ecol. 3: 91-96.
Moller, A. P. 1988. Testes size, ejaculate quality and sperm competition in birds. Biol. J. Linnean Soc. 33: 273-283.
Mollineau, W. M., Adogwa, A. O. & Garcia, G. W. 2008. Spermatozoal morphologies and fructose and citric acid concentrations in agouti (Dasyprocta leporina) semen. Anim. Reprod. Sci. 105: 378-383.
Moreira, J. R., Clarke, J. R. & MacDonald, D. W. 1997. The testis of capybaras (Hydrochoerus hydrochaeris). J. Mammal. 78: 1096-1100.
Munoz, R. C. & Warner, R. R. 2004. Testing a new version of the size-advantage hypothesis for sex change: sperm competition and size-skew effects in the bucktooth parrotfish, Sparisoma radians. Behav. Ecol. 15: 129-136.
Ninhaus-Silveira, A., Foresti, F., Veríssimo-Silveira, R. & Senhorini, J. A. 2006. Seminal analysis, cryogenic preservation, and fertility in Matrinxa fish, Brycon cephalus (Gunther, 1869). Braz. Arch. Biol. Technol. 49: 651-659.
O'Brien, J. K., Oehler, D. A., Malowski, S. P. & Roth, T. L. 1999. Semen collection, characterization, and cryopreservation in a Magellanic penguin (Spheniscus magellanicus). Zoo Biol. 18: 199-214.
Olden, J. D., Poff, N. L. & Bestgen, K. R. 2006. Life-history strategies predict fish invastions and extirpations in the colorado river basin. Ecol. Monogr. 76: 25-40.
Penfold, L. M., Wildt, D. E., Herzog, T. L., Lynch, W., Ware, L., Derrickson, S. E. & Monfort, S. L. 2000. Seasonal patterns of LH, testosterone and semen quality in the Northern pintail duck (Anas acuta). Reprod., Fertil., Dev. 12: 229-235.
Peres, M. A., Benetti, E. J., Milazzotto, M. P., Visintin, J. A., Miglino, M. A. & Assumpção, M. E. 2008. Collection and evaluation of semen from the three-toed sloth (Bradypus tridactylus). Tissue Cell 40: 325-331.
Perotti, M. E. 1973. The mitochondrial derivative of the spermatozoon of Drosophila before and after fertilization. J. Ultrastruct. Res. 44: 181-198.
Pitnick, S. 1996. Investment in testes and the cost of making long sperm in Drosophila. Am. Nat. 148: 57-80.
Pitnick, S. & Markow, T. A. 1994. Male gametic strategies: Sperm size, testes size, and the allocation of ejaculate among successive mates by the sperm-limited fly Drosophila pachea and its relatives. Am. Nat. 143: 785-819.
Pizzari, T. & Birkhead, T. R. 2000. Female feral fowl eject sperm of subdominant males. Nature 405: 787-789.
Plon, S. & Bernard, R. T. F. 2006. A review of spermatozoan morphology in Cetacea with new data for the genus Kogia. J. Zool. 269: 466-473.
Pruett-Jones, S. & Tuttle, E. M. 2007. Fairy-wren sperm counts: a correction. Anim. Behav. 73: e1-e2.
Psenicka, M., Rodina, M., Flajshans, M., Kaspar, V. & Linhart, O. 2009. Structural abnormalities of common carp Cyprinus carpio spermatozoa. Fish Physiol. Biochem. 35: 591-597.
Reinhardt, K. 2007. Ejaculate size varies with remating interval in the grasshopper Chorthippus parallelus erythropus (Caelifera: Acrididae). Eur. J. Entomol. 104: 725-729.
Reynolds, J. D. & Gross, M. R. 1992. Female mate preference enhances offspring growth and reproduction in a fish, Poecilia reticulata. Proceedings: Biological Sciences 250: 57-62.
Robinson, M. P. & Prince, J. S. 2003. Morphology of the sperm of two wrasses, Thalassoma bifasciatum and Lachnolaimus maximus (Labridae, Perciformes). Bull. Mar. Sci. 72: 247-252.
Rowe, M. & Pruett-Jones, S. 2008. Reproductive anatomy of male Southern Emu-wrens (Stipiturus malachurus) and Striated Grasswrens (Amytornis striatus). Emu 108: 68-73.
Rudolph, P. H. 1983. Copulatory activity and sperm production in Bullinus (physopsis) globulus (Gastropoda: Planorbidae). J. Mollus. Stud. 49: 125-132.
Saad, A. & Billard, R. 1987. Spermatozoa production and volume of semen collected after hormonal stimulation in the carp, Cyprinus carpio. Aquacult. 65: 67-77.
Samour, J. H., Smith, C. A., Moore, H. D. & Markham, J. A. 1986. Semen collection and spermatozoa characteristics in Budgerigars (Melopsittacus undulatus). Vet. Rec. 118: 397-399.
Shapiro, D. Y., Marconato, A. & Yoshikawa, T. 1994. Sperm economy in a coral reef fish, Thalassoma Bifasciatum. Ecol. 75: 1334-1344.
Shoup, J. R. 1967. Spermiogenesis in wild type and in a male sterility mutant of Drosophila melanogaster. J. Cell Biol. 32: 663-675.
Simmons, L. W. & Kotiaho, J. S. 2002. Evolution of ejaculates: patterns of phenotypic and genotypic variation and condition dependence in sperm competition traits. Evol. 56: 1622-1631.
Skinner, A. M. J. & Watt, P. J. 2007. Phenotypic correlates of spermatozoon quality in the guppy, Poecilia reticulata. Behav. Ecol. 18: 47-52.
Smith, F. A., Lyons, S. K., Ernest, S. K. M., Jones, K. E., Kaufman, D. M., Dayan, T., Marquet, P. A., Brown, J. H. & Haskell, J. P. 2003. Body mass of late quarternary mammals. Ecol. 84: 3403-3403.
Soley, J. T. & Roberts, D. C. 1994. Ultrastructure of ostrich (Struthio camelus) spermatozoa. II. Scanning electron microscopy. Onderstepoort J. Vet. Res. 61: 239-46.
Stelzer, G., Schmidt, V., Sobiraj, A. & Krautwald-Junghanns, M.-E. 2008. Spermatozoa characteristics in six psittacine species using light microscopy. Reprod. Domest. Anim.: 1-6.
Suwanpugdee, A., Kornkeawrat, K., Saikhun, K., Siriaroonrat, B., Tipkantha, W., Doungsa-Ard, K., Sa-Ardrit, M., Suthunmapinatha, P. & Pinyopummin, A. 2009. Semen characteristics and sperm morphology of serow (Capricornis sumatraensis). Theriogenology 71: 576-85.
Svard, L. & Wiklund, C. 1986. Different Ejaculate Delivery Strategies in First versus Subsequent Matings in the Swallowtail Butterfly Papilio machaon L. Behav. Ecol. Sociobiol. 18: 325-330.
Thayer, K. A., Ruhlen, R. L., Howdeshell, K. L., Buchanan, D. L., Cooke, P. S., Preziosi, D., Welshons, W. V., Haseman, J. & vom Saal, F. S. 2001. Altered prostate growth and daily sperm production in male mice exposed prenatally to subclinical doses of 17{{alpha}}-ethinyl oestradiol. Hum. Reprod. 16: 988-996.
Thurston, R. J. & Hess, R. A. 1987. Ultrastructure of spermatozoa from domesticated birds: comparative study of turkey, chicken and guinea fowl. Scanning Microsc. 1: 1829-1838.
Tuset, V. M., Dietrich, G. J., Wojtczak, M., Slowinska, M., de Monserrat, J. & Ciereszko, A. 2008. Relationships between morphology, motility and fertilization capacity in rainbow trout (Oncorhynchus mykiss) spermatozoa. J. Appl. Ichthyol. 24: 393-397.
Tuttle, E. M. & Pruett-Jones, S. 2004. Estimates of extreme sperm production: morphological and experimental evidence from reproductively promiscuous fairy-wrens (Malurus). Anim. Behav. 68: 541-550.
Vernon, G. G. & Woolley, D. M. 1999. Three-dimensional motion of avian spermatozoa. Cell Motil. Cytoskeleton 42: 149-161.
Waldoch, J., Root, T., Ramer, J. & Proudfoot, J. 2009. Semen collection and characterization in rock hopper penguins (Eudyptes chrysocome chrysocome). J. Zoo Wildl. Medicine 38: 13-17.
Warner, R. R. & Robertson, D. R. 1978. Sexual patterns in the labroid fishes of the western Caribbean, I: The wrasses (Labridae). Smithsonian Institution Press, Washington.
Warner, R. R., Robertson, D. R. & Leigh, E. G., Jr. 1975. Sex change and sexual selection. Science 190: 633-638.
Wentworth, B. C. & Mellen, W. J. 1963. Egg production and fertility following various methods of insemination oin Japanese quail (Coturnix coturnix japonica). J Reprod Fertil 6: 215-220.
